# Supplementary material for: Leveraging transcription factors to speed cellobiose fermentation by Saccharomyces cerevisiae
Source: Biotechnol Biofuels. 2014 Aug 27;7:126. doi: 10.1186/s13068-014-0126-6 (PMC4243952; doi:10.1186/s13068-014-0126-6)
Supplement: Additional file 1: — Dataset 1. The transcription profiles of cellobiose-grown and glucose-grown cells of engineered Saccharomyces cerevisiae. [file 13068_2014_126_MOESM1_ESM.xlsx]

## Sheet: Dataset S1
Dataset 1: The transcription profiles of cellobiose-grown and glucose-grown cells of engineered S. cerevisiae
Feature ID	SGD Annotations		Cellobiose-grown cells ("C8")				Glucose-repressed cells ("G8")
			JCYL001D	JCYL002D	JCYL003D	Means	JCYL001B	JCYL002B	JCYL003B	Means
	Database object name	Synonym	Normalized RPKM	Normalized RPKM	Normalized RPKM		Normalized RPKM	Normalized RPKM	Normalized RPKM
AAC1	Mitochondrial inner membrane ADP/ATP translocator	YMR056C	156.9	171.49	152.06	160.15	107.05	102.37	103.97	104.46
AAC3	Mitochondrial inner membrane ADP/ATP translocator	YBR085W|ANC3	50.25	48.35	39.84	46.15	98.38	108.15	117.61	108.05
AAD10	Putative aryl-alcohol dehydrogenase	YJR155W	159.46	222.86	163.68	182	173.77	174.73	163.33	170.61
AAD14	Putative aryl-alcohol dehydrogenase	YNL331C	34.19	36.13	36.35	35.55	100.4	93.85	89.81	94.69
AAD15	Putative aryl-alcohol dehydrogenase	YOL165C	13.8	12.88	12.15	12.95	12.25	9.36	10.92	10.84
AAD16	Putative aryl alcohol dehydrogenase	YFL057C	32.33	39.92	37.48	36.57	37.55	33.79	33.02	34.79
AAD3	Putative aryl-alcohol dehydrogenase	YCR107W	18.43	16.66	18.23	17.78	29.42	30.55	29.97	29.98
AAD4	Putative aryl-alcohol dehydrogenase	YDL243C	40.83	44.81	39.05	41.56	44.04	41.03	44.19	43.08
AAD6	Putative aryl-alcohol dehydrogenase	YFL056C	26.56	29.36	28.01	27.97	31.24	30.81	30.24	30.76
AAH1	Adenine deaminase (adenine aminohydrolase)	YNL141W|adenine deaminase	132.17	145.63	150.8	142.86	82.76	109.02	117.03	102.94
AAP1	Arginine/alanine amino peptidase	YHR047C|AAP1'	28.88	25.76	27.25	27.3	35.5	35.26	34.2	34.99
AAR2	Component of the U5 snRNP complex	YBL074C	15.16	16.13	15.71	15.66	23.29	22.53	22.42	22.74
AAT1	Mitochondrial aspartate aminotransferase	YKL106W|aspartate transaminase AAT1	40.87	41.57	39.45	40.63	78.53	77.91	80.58	79.01
AAT2	Cytosolic aspartate aminotransferase involved in nitrogen metabolism	YLR027C|ASP5|aspartate transaminase AAT2	235.9	230.67	228.21	231.59	368.89	359.25	361.55	363.23
ABD1	Methyltransferase	YBR236C	48.69	53.52	47.88	50.03	65.3	62.36	63.95	63.87
ABF1	DNA binding protein with possible chromatin-reorganizing activity	YKL112W|BAF1|OBF1|REB2|SBF1	68.28	67.13	63.65	66.35	72.3	70.46	74.3	72.35
ABF2	Mitochondrial DNA-binding protein	YMR072W	384.04	381.98	390.89	385.64	253.02	239.62	247.98	246.87
ABM1	Protein of unknown function	YJR108W	9.57	10.42	8.43	9.48	16.01	13.01	14.44	14.49
ABP1	Actin-binding protein of the cortical actin cytoskeleton	YCR088W	98.72	98.03	96.96	97.9	109.64	108.77	106.47	108.3
ABP140	AdoMet-dependent tRNA methyltransferase and actin binding protein	YOR239W|TRM140|YOR240W	69.94	70.13	65.58	68.55	77.89	81.87	77.83	79.2
ABZ1	Para-aminobenzoate (PABA) synthase	YNR033W|4-amino-4-deoxychorismate synthase	36.53	36.16	34.55	35.75	36.44	36.7	36.12	36.42
ABZ2	Aminodeoxychorismate lyase (4-amino-4-deoxychorismate lyase)	YMR289W|aminodeoxychorismate lyase ABZ2	57.18	60.81	54.85	57.61	51.2	45.37	44.73	47.1
ACA1	ATF/CREB family basic leucine zipper (bZIP) transcription factor	YER045C	72.41	88.95	77.67	79.67	75.27	77.13	78.9	77.1
ACB1	Acyl-CoA-binding protein	YGR037C|long-chain fatty acid transporter ACB1	690.06	865.83	749.16	768.35	668.13	659.24	641.81	656.39
ACC1	Acetyl-CoA carboxylase, biotin containing enzyme	YNR016C|ABP2|FAS3|MTR7|acetyl-CoA carboxylase ACC1	116.41	128.64	120.55	121.87	72.12	71.39	72.26	71.92
ACE2	Transcription factor required for septum destruction after cytokinesis	YLR131C	24.72	23.53	24.62	24.29	37.45	36.33	36.56	36.78
ACF2	Intracellular beta-1,3-endoglucanase	YLR144C|ENG2|PCA1	17.95	20.92	18.51	19.13	21.66	22.01	23.08	22.25
ACF4	Protein of unknown function	YJR083C	33.22	37.22	33.23	34.56	43.34	43.58	43.93	43.62
ACH1	Protein with CoA transferase activity	YBL015W	177.91	182.09	189.84	183.28	75.79	70.76	71.46	72.67
ACK1	Protein that functions in the cell wall integrity pathway	YDL203C	31.71	31.43	29.83	30.99	32.87	34.11	31.81	32.93
ACM1	Pseudosubstrate inhibitor of the APC/C	YPL267W	46.51	44.76	45.91	45.73	48.68	46.05	48.77	47.83
ACN9	Protein of the mitochondrial intermembrane space	YDR511W	89.4	77.38	77.95	81.58	48.95	42.34	46.87	46.05
ACO1	Aconitase	YLR304C|GLU1|aconitate hydratase ACO1	477.36	460.8	462.54	466.9	256.19	253.04	245.08	251.44
ACO2	Putative mitochondrial aconitase isozyme	YJL200C|aconitate hydratase ACO2	39.64	38.55	41.42	39.87	72.1	73.91	70.69	72.23
ACP1	Mitochondrial matrix acyl carrier protein	YKL192C	450.25	433.49	435.18	439.64	340.4	318.2	327.51	328.7
ACS1	Acetyl-coA synthetase isoform	YAL054C|FUN44|acetate--CoA ligase 1	56.37	49.26	52.73	52.79	18.68	17.84	18.04	18.19
ACS2	Acetyl-coA synthetase isoform	YLR153C|acetate--CoA ligase ACS2	121.32	128.34	127.13	125.6	139.06	142.06	147.37	142.83
ACT1	Actin	YFL039C|ABY1|END7|actin	973.13	995.88	988.2	985.74	1081.43	1073.62	1089.92	1081.65
ADA2	Transcription coactivator	YDR448W|SWI8	15.73	16.55	14.9	15.73	20.95	21.96	21.86	21.59
ADD37	Protein of unknown function	YMR184W	132.92	120.92	136.39	130.08	143.4	142.84	149.03	145.09
ADD66	Protein involved in 20S proteasome assembly	YKL206C|PBA2|POC2	48.79	46.66	47.88	47.78	74.32	69.98	71.03	71.78
ADE1	N-succinyl-5-aminoimidazole-4-carboxamide ribotide synthetase	YAR015W|phosphoribosylaminoimidazolesuccinocarboxamide synthase	280.3	286.07	280.28	282.21	380.8	390.56	324.11	365.16
ADE12	Adenylosuccinate synthase	YNL220W|BRA9|adenylosuccinate synthase	206.21	218.25	211.57	212.01	397.61	417.72	397.37	404.23
ADE13	Adenylosuccinate lyase	YLR359W|BRA1|BRA8|adenylosuccinase ADE13	313.72	321.56	316.4	317.22	385.59	408.27	343.53	379.13
ADE16	Enzyme of 'de novo' purine biosynthesis	YLR028C|bifunctional phosphoribosylaminoimidazolecarboxamide formyltransferase/IMP cyclohydrolase ADE16	194.47	201.9	192.79	196.39	225.64	220.98	222.67	223.1
ADE17	Enzyme of 'de novo' purine biosynthesis	YMR120C|bifunctional phosphoribosylaminoimidazolecarboxamide formyltransferase/IMP cyclohydrolase ADE17	229.45	235.23	226.45	230.38	534.73	542.77	454.47	510.66
ADE2	Phosphoribosylaminoimidazole carboxylase	YOR128C|phosphoribosylaminoimidazole carboxylase ADE2	136.23	142.9	133.27	137.46	216.23	222.65	197.98	212.29
ADE3	Cytoplasmic trifunctional enzyme C1-tetrahydrofolate synthase	YGR204W|trifunctional formate-tetrahydrofolate ligase/methenyltetrahydrofolate cyclohydrolase/methylenetetrahydrofolate dehydrogenase ADE3	210.68	198.68	214.12	207.83	585.54	600.17	588.25	591.32
ADE4	Phosphoribosylpyrophosphate amidotransferase (PRPPAT)	YMR300C|amidophosphoribosyltransferase	113.01	116.72	111.93	113.89	213.92	224.4	190.99	209.77
ADE5,7	Enzyme of the 'de novo' purine nucleotide biosynthetic pathway	YGL234W|bifunctional aminoimidazole ribotide synthase/glycinamide ribotide synthase	207.63	206.86	214.1	209.53	245.29	261.71	220.06	242.35
ADE6	Formylglycinamidine-ribonucleotide (FGAM)-synthetase	YGR061C|phosphoribosylformylglycinamidine synthase	83.72	80.06	82.25	82.01	101.31	104.05	96.07	100.48
ADE8	Phosphoribosyl-glycinamide transformylase	YDR408C|phosphoribosylglycinamide formyltransferase	140.8	131.65	138.52	136.99	256.52	251.07	246.57	251.38
ADF1	Transcriptional repressor encoded by the FYV5 antisense strand	YCL058W-A	0.24	0.18	0.39	0.27	0	0.4	0.5	0.3
ADH1	Alcohol dehydrogenase	YOL086C|ADC1|alcohol dehydrogenase ADH1	2854.23	2608.28	2835.52	2766.01	2593.37	2548.08	2804.99	2648.81
ADH2	Glucose-repressible alcohol dehydrogenase II	YMR303C|ADR2|alcohol dehydrogenase ADH2	33.71	29.89	34.25	32.62	54.96	52.27	55.04	54.09
ADH3	Mitochondrial alcohol dehydrogenase isozyme III	YMR083W|alcohol dehydrogenase ADH3	261.13	254.53	264.09	259.91	377.54	364.24	386.93	376.24
ADH4	Alcohol dehydrogenase isoenzyme type IV	YGL256W|NRC465|ZRG5|alcohol dehydrogenase ADH4	2159.06	2355.27	2045.14	2186.49	1125.36	1111.12	1126.63	1121.04
ADH5	Alcohol dehydrogenase isoenzyme V	YBR145W|alcohol dehydrogenase ADH5	128.31	121.21	126.04	125.19	352.43	333.68	304.46	330.19
ADH6	NADPH-dependent medium chain alcohol dehydrogenase	YMR318C|ADHVI	99.03	86.43	105.03	96.83	104.88	108.34	121.27	111.5
ADH7	NADPH-dependent medium chain alcohol dehydrogenase	YCR105W|ADHVII	14.66	15.66	14.14	14.82	22.35	23.42	22.68	22.82
ADI1	Acireductone dioxygenease involved in the methionine salvage pathway	YMR009W|acireductone dioxygenase (Ni2+-requiring)	31.73	35.72	31.12	32.86	46.65	49.8	48.61	48.35
ADK1	Adenylate kinase, required for purine metabolism	YDR226W|AKY1|AKY2|adenylate kinase ADK1	744.33	744.94	718.5	735.93	721.45	694.25	685.61	700.44
ADK2	Mitochondrial adenylate kinase	YER170W|AKY3|PAK3|adenylate kinase ADK2	30.16	30.02	30.14	30.11	32.39	31.84	33.18	32.47
ADO1	Adenosine kinase	YJR105W|adenosine kinase	279.88	263.08	279.51	274.16	305.85	301.09	306.1	304.35
ADP1	Putative ATP-dependent permease of the ABC transporter family	YCR011C|putative ATP-dependent permease ADP1	33.56	33.59	33.53	33.56	41.24	39.24	39.66	40.05
ADR1	Carbon source-responsive zinc-finger transcription factor	YDR216W	32.53	30.52	33.45	32.17	12.37	12.98	11.92	12.42
ADY2	Acetate transporter required for normal sporulation	YCR010C|ATO1	20.9	21.17	16.97	19.68	11.23	10.94	11.24	11.14
ADY3	Protein required for spore wall formation	YDL239C	8.98	8.54	8.96	8.83	11	9.75	10.26	10.34
ADY4	Structural component of the meiotic outer plaque	YLR227C	23.81	23.29	22.37	23.16	27.11	28.07	28.7	27.96
AEP1	Protein required for expression of the mitochondrial OLI1 gene	YMR064W|NCA1	37.66	38.69	38.7	38.35	42.25	44.67	41.24	42.72
AEP2	Mitochondrial protein	YMR282C|ATP13	25.08	23.23	26.1	24.8	21.67	20.87	21.84	21.46
AEP3	Peripheral mitochondrial inner membrane protein	YPL005W	22.09	22.65	21.79	22.18	23	22.53	22.36	22.63
AFG1	Protein that may act as a chaperone for cytochrome c oxidase subunits	YEL052W	50.4	47.82	49.38	49.2	55.5	55.81	60.18	57.16
AFG2	ATPase of the CDC48/PAS1/SEC18 (AAA) family, forms a hexameric complex	YLR397C|AAA family ATPase AFG2|DRG1	22.73	24.09	23.17	23.33	23.57	24.27	23.27	23.7
AFG3	Component, with Yta12p, of mitochondrial inner membrane m-AAA protease	YER017C|AAA family ATPase AFG3|YTA10	66.85	66.33	62.01	65.06	58.52	57.22	56.6	57.45
AFI1	Arf3p polarization-specific docking factor	YOR129C	12.08	13.16	11.82	12.35	13.68	13.76	13.31	13.58
AFR1	Protein required for pheromone-induced projection (shmoo) formation	YDR085C	37.93	36.55	35.55	36.68	31.82	32.04	31.28	31.72
AFT1	Transcription factor involved in iron utilization and homeostasis	YGL071W|RCS1	33.36	35.04	32.83	33.74	48.22	50.69	52.71	50.54
AFT2	Iron-regulated transcriptional activator	YPL202C	36.28	37.51	36.87	36.89	55.42	60.23	61.57	59.07
AGA1	Anchorage subunit of a-agglutinin of a-cells	YNR044W	9.34	8.96	10.16	9.49	39.69	39.44	41.18	40.1
AGA2	Adhesion subunit of a-agglutinin of a-cells	YGL032C	10.32	13.74	11.63	11.9	10.68	11.77	11.35	11.27
AGC1	Mitochondrial amino acid transporter	YPR021C	29.81	30.32	29.34	29.82	18.83	19.74	18.12	18.9
AGE1	ADP-ribosylation factor (ARF) GTPase activating protein (GAP) effector	YDR524C|SAT1	26.89	29.99	28.73	28.54	33.06	34.99	32.88	33.64
AGE2	ADP-ribosylation factor (ARF) GTPase activating protein (GAP) effector	YIL044C|SAT2	63.32	65.7	66.48	65.17	84	85.16	87.55	85.57
AGP1	Low-affinity amino acid permease with broad substrate range	YCL025C|YCC5	126.44	117.58	136.86	126.96	142.36	149.02	147.4	146.26
AGP2	Plasma membrane regulator of polyamine and carnitine transport	YBR132C	30.11	27.74	28.63	28.83	34.66	34.39	32.73	33.93
AGP3	Low-affinity amino acid permease	YFL055W	10.39	12.14	10.71	11.08	11.28	11.45	10.56	11.09
AGX1	Alanine:glyoxylate aminotransferase (AGT)	YFL030W|alanine--glyoxylate transaminase	57.57	55.05	58.28	56.97	38.66	37.21	38.31	38.06
AHA1	Co-chaperone that binds Hsp82p and activates its ATPase activity	YDR214W	156.76	170.9	151.48	159.72	199.22	191.55	179.46	190.08
AHC1	Subunit of the Ada histone acetyltransferase complex	YOR023C	59.32	60.53	57.9	59.25	43.59	43.92	42.4	43.3
AHC2	Component of the ADA histone acetyltransferase complex	YCR082W	286.26	294.63	281.46	287.45	198.78	187.8	182.11	189.56
AHP1	Thiol-specific peroxiredoxin	YLR109W	1332.33	1408.1	1183.43	1307.95	1750.4	1545.15	1648.39	1647.98
AI1	Reverse transcriptase required for splicing of the COX1 pre-mRNA	Q0050|intron-encoded reverse transcriptase aI1	0.02	0.02	0	0.02	0.01	0	0.01	0.0088
AI2	Reverse transcriptase required for splicing of the COX1 pre-mRNA	Q0055|intron-encoded reverse transcriptase aI2	0.01	0.01	0.03	0.02	0.01	0	0.01	0.00859
AI3	Endonuclease I-SceIII	Q0060|intron-encoded DNA endonuclease aI3	0	0	0	0	0	0	0	0
AI4	Endonuclease I-SceII	Q0065|intron-encoded DNA endonuclease aI4	0.02	0.04	0.04	0.03	0	0.03	0	0.01
AI5_ALPHA	Endonuclease I-SceIV	Q0070|intron-encoded DNA endonuclease aI5 alpha	0.03	0.05	0.05	0.04	0.05	0	0.02	0.02
AI5_BETA	Protein of unknown function	Q0075|intron-encoded DNA endonuclease aI5 beta	0	0.03	0	0.00979	0	0	0	0
AIF1	Mitochondrial cell death effector	YNR074C|CPD1	20.65	20.84	20.04	20.51	40.57	39.18	40.47	40.08
AIM1	Protein involved in mitochondrial function or organization	YAL046C	118.05	90.55	112.84	107.15	81.65	79.26	83.65	81.52
AIM10	Protein with similarity to tRNA synthetases	YER087W|putative proline--tRNA ligase AIM10	18.94	19.4	17.51	18.62	18.78	19.62	18.8	19.07
AIM11	Protein of unknown function	YER093C-A|GEP8	49.79	50.3	46.74	48.94	35.28	36.07	35.44	35.6
AIM13	Mitochondrial protein peripheral to the inner membrane	YFR011C|MCS19	143.37	132.74	136.38	137.5	73.99	74.83	71.85	73.56
AIM14	NADPH oxidase localized to the perinuclear ER	YGL160W|YNO1	20.63	22.14	20.05	20.94	18.59	18.46	18.68	18.58
AIM17	Putative protein of unknown function	YHL021C|FMP12	63.8	68.03	59.9	63.91	88.8	81.98	69.16	79.98
AIM18	Putative protein of unknown function	YHR198C|FMP22	59.8	61.98	57.53	59.77	66.58	61.77	61.01	63.12
AIM19	Putative protein of unknown function	YIL087C|LRC2	158.19	144.12	153.25	151.85	132.62	119.74	116.71	123.02
AIM2	Cytoplasmic protein involved in mitochondrial function or organization	YAL049C	49.56	51.35	48.7	49.87	37.11	34.96	39.19	37.09
AIM20	Putative protein of unknown function	YIL158W	76.95	58.06	72.48	69.16	63.47	63	70.91	65.79
AIM21	Protein of unknown function	YIR003W	49.74	50.19	47.65	49.2	44.36	43.45	42.82	43.54
AIM22	Putative lipoate-protein ligase	YJL046W|LIP3|RRG3|putative lipoate--protein ligase	25.05	26.49	25.85	25.8	27.59	28.44	28.17	28.07
AIM23	Mitochondrial translation initiation factor 3 (IF3, mIF3)	YJL131C	35.7	35.47	34.5	35.22	43.31	41.67	37.08	40.69
AIM24	Protein of unknown function	YJR080C|FMP26	42.78	38.39	40.26	40.48	29.04	29.12	32.29	30.15
AIM25	Putative protein of unknown function	YJR100C	57.64	54.17	55.73	55.85	53.71	52.96	50.62	52.43
AIM26	Putative protein of unknown function	YKL037W	13.07	11.56	13.13	12.59	24.85	23.8	25.09	24.58
AIM29	Putative protein of unknown function	YKR074W	126.43	114.84	120.71	120.66	134.59	128.74	127.85	130.39
AIM3	Protein interacting with Rvs167p	YBR108W	14.6	14.47	14.92	14.66	15.35	15.54	16.21	15.7
AIM32	Putative protein of unknown function	YML050W	23.15	23.75	22.12	23	21.46	21.24	21.93	21.55
AIM33	Putative protein of unknown function, highly conserved across species	YML087C	50.08	46.68	50	48.92	31.72	31.72	29.68	31.04
AIM34	Protein of unknown function	YMR003W	27.79	31.42	25.66	28.29	31.15	30.03	33.75	31.65
AIM36	Protein of unknown function	YMR157C|FMP39	45.85	49.1	45.44	46.8	42	39.57	41.71	41.09
AIM37	Mitochondrial inner membrane protein	YNL100W|MCS27	88.18	86.43	87.3	87.3	64	57.38	56.53	59.3
AIM39	Putative protein of unknown function	YOL053W	69.5	70.32	65.48	68.43	49.18	46.62	44.56	46.79
AIM4	Protein proposed to be associated with the nuclear pore complex	YBR194W|SOY1	32.86	34.21	32.84	33.3	33.64	33.93	33.52	33.7
AIM41	Putative protein of unknown function	YOR215C	225.71	223.56	220.48	223.25	93.75	83.09	85.5	87.44
AIM43	Protein of unknown function	YPL099C|FMP14	49.39	47.84	51.72	49.65	47.67	48.03	45.74	47.15
AIM44	Protein that regulates Cdc42p and Rho1p	YPL158C|GPS1	21.78	21.43	20.92	21.38	31.87	32.32	32.24	32.14
AIM45	Putative ortholog of mammalian ETF-alpha	YPR004C	183.6	184.96	186.94	185.17	159.74	158	155.42	157.72
AIM46	Putative protein of unknown function	YHR199C|FMP34	153.59	161.05	145.59	153.41	223.96	218.96	222.92	221.95
AIM5	Mitochondrial inner membrane protein	YBR262C|FMP51|MCS12	212.07	190.51	204.79	202.46	128.22	132.35	126.41	128.99
AIM6	Putative protein of unknown function	YDL237W|LRC1	56.88	65.65	57.45	59.99	69.28	67.12	66.86	67.76
AIM7	Protein that interacts with Arp2/3 complex	YDR063W|GMF|GMF1	186.65	166.4	173.01	175.35	178.77	167.31	161.28	169.12
AIM9	Putative protein of unknown function	YER080W|FMP29	66.94	77.52	64.06	69.5	75.09	72.99	67.54	71.87
AIP1	Actin cortical patch component	YMR092C	115.56	114.01	110.9	113.49	114.91	111.08	109.58	111.86
AIR1	Zinc knuckle protein	YIL079C	42.28	44.98	45.98	44.41	50	54.67	52.77	52.48
AIR2	RNA-binding subunit of the TRAMP nuclear RNA surveillance complex	YDL175C	38.92	44.41	38.41	40.58	65.79	65.92	61.94	64.55
AKL1	Ser-Thr protein kinase	YBR059C	42.38	42.98	41.43	42.27	41.34	40.65	41.72	41.24
AKR1	Palmitoyl transferase involved in protein palmitoylation	YDR264C	68.7	78.22	67.42	71.45	142.38	141.18	150.42	144.66
AKR2	Ankyrin repeat-containing protein	YOR034C	32.49	31.67	34.12	32.76	36.01	39.38	36.04	37.14
ALA1	Cytoplasmic and mitochondrial alanyl-tRNA synthetase	YOR335C|CDC64|alanine--tRNA ligase	116.5	110.76	120.7	115.99	104.73	109.14	108.87	107.58
ALB1	Shuttling pre-60S factor	YJL122W	179.36	180.72	181.47	180.52	102.13	118.74	115.73	112.2
ALD2	Cytoplasmic aldehyde dehydrogenase	YMR170C|aldehyde dehydrogenase (NAD(+)) ALD2	61.45	64.03	57.57	61.02	61.47	55.27	66.76	61.17
ALD3	Cytoplasmic aldehyde dehydrogenase	YMR169C|aldehyde dehydrogenase (NAD(+)) ALD3	38.67	33.18	41.94	37.93	27.98	26.34	28.38	27.56
ALD4	Mitochondrial aldehyde dehydrogenase	YOR374W|ALD7|ALDH2|aldehyde dehydrogenase (NADP(+)) ALD4	278.09	236.71	232.86	249.22	153.77	143.01	139.75	145.51
ALD5	Mitochondrial aldehyde dehydrogenase	YER073W|aldehyde dehydrogenase (NAD(P)(+)) ALD5	142	164.75	162.72	156.49	348.89	360.72	339.34	349.65
ALD6	Cytosolic aldehyde dehydrogenase	YPL061W|ALD1|aldehyde dehydrogenase (NADP(+)) ALD6	705.24	620.95	655.95	660.71	244.12	243.19	244.3	243.87
ALE1	Broad-specificity lysophospholipid acyltransferase	YOR175C|LCA1|LPT1|SLC4	76.11	109.36	77.29	87.59	153	143.75	148.95	148.57
ALF1	Alpha-tubulin folding protein	YNL148C	33.58	32.04	35.39	33.67	33.47	33.61	31.52	32.86
ALG1	Mannosyltransferase	YBR110W|chitobiosyldiphosphodolichol beta-1,4 mannosyltransferase	44.33	45.32	44.24	44.63	60.27	61.98	61.19	61.15
ALG11	Alpha-1,2-mannosyltransferase	YNL048W|alpha-1,2-mannosyltransferase ALG11	41.13	44.19	42.24	42.52	47.02	48.22	48.92	48.05
ALG12	Alpha-1,6-mannosyltransferase localized to the ER	YNR030W|ECM39|dolichyl-P-Man:Man(7)GlcNAc(2)-PP-dolichol alpha-1,6-mannosyltransferase	26.74	28.4	25.56	26.9	35.87	36.12	35.63	35.87
ALG13	Catalytic component of UDP-GlcNAc transferase	YGL047W|N-acetylglucosaminyldiphosphodolichol N-acetylglucosaminyltransferase catalytic subunit ALG13	41.6	38.2	35.78	38.53	34.08	31.7	32.24	32.67
ALG14	Component of UDP-GlcNAc transferase	YBR070C|N-acetylglucosaminyldiphosphodolichol N-acetylglucosaminyltransferase anchoring subunit ALG14	38.2	32.89	39.49	36.86	47.08	47.72	48.97	47.92
ALG2	Mannosyltransferase in the N-linked glycosylation pathway	YGL065C|GDP-Man:Man(1)GlcNAc(2)-PP-dolichol alpha-1,3-mannosyltransferase	27.37	26.28	26.05	26.57	34.58	33.19	33.31	33.69
ALG3	Dolichol-P-Man dependent alpha(1-3) mannosyltransferase	YBL082C|RHK1|dolichyl-P-Man:Man(5)GlcNAc(2)-PP-dolichol alpha-1,3-mannosyltransferase	25.63	25.91	24.65	25.4	32.81	32.49	36.3	33.87
ALG5	UDP-glucose:dolichyl-phosphate glucosyltransferase	YPL227C|dolichyl-phosphate beta-glucosyltransferase	34.1	35.87	35.22	35.06	38.78	39.05	37.43	38.42
ALG6	Alpha 1,3 glucosyltransferase	YOR002W|dolichyl-P-Glc:Man(9)GlcNAc(2)-PP-dolichol alpha-1,3-glucosyltransferase	42.89	45.86	42.53	43.76	74.12	73.14	71.67	72.98
ALG7	UDP-N-acetyl-glucosamine-1-P transferase	YBR243C|TUR1|UDP-N-acetylglucosamine--dolichyl-phosphate N-acetylglucosaminephosphotransferase	21.27	21.96	21.6	21.61	24.67	25.72	25.73	25.37
ALG8	Glucosyl transferase	YOR067C|YOR29-18|dolichyl-P-Glc:Glc1Man(9)GlcNAc(2)-PP-dolichol alpha-1,3-glucosyltransferase	35.06	42.97	35.23	37.75	44.4	44.31	42.91	43.87
ALG9	Mannosyltransferase, involved in N-linked glycosylation	YNL219C|dolichyl-P-Man:Man(6)GlcNAc(2)-PP-dolichol alpha-1,2-mannosyltransferase	55.24	59.04	53.66	55.98	51.86	54.17	53.32	53.12
ALK1	Protein kinase	YGL021W	56.05	57.91	58.57	57.51	87.84	84.34	87.6	86.59
ALK2	Protein kinase	YBL009W	16.19	15.93	17.9	16.68	16.77	17.25	16.65	16.89
ALO1	D-Arabinono-1,4-lactone oxidase	YML086C|D-arabinono-1,4-lactone oxidase	62.2	61.54	57.33	60.36	55.77	54.11	54.38	54.75
ALP1	Arginine transporter	YNL270C|APL1	7.98	8.04	9.03	8.35	6.73	6.05	6.74	6.51
ALR1	Plasma membrane Mg(2+) transporter	YOL130W|Mg(2+) transporter ALR1|SWC3	54.47	54.12	52.75	53.78	46.38	47.82	45.03	46.41
ALR2	Probable Mg(2+) transporter	YFL050C|putative Mg(2+) transporter ALR2	17.65	19.07	18.27	18.33	22.34	21.76	23.03	22.38
ALT1	Alanine transaminase (glutamic pyruvic transaminase)	YLR089C|alanine transaminase ALT1	123.91	123.64	124.26	123.93	230.23	228.29	225.43	227.99
ALT2	Catalytically inactive alanine transaminase	YDR111C|alanine transaminase ALT2	32.52	30.73	29.31	30.86	41.66	39.66	41.47	40.93
ALY1	Alpha arrestin, substrate of calcineurin	YKR021W|ART6	22.84	24.29	23.39	23.51	31.22	30.36	29.88	30.49
ALY2	Alpha arrestin	YJL084C|ART3	16.85	17.09	16.33	16.76	17.68	16.53	16.87	17.03
AMA1	Activator of meiotic anaphase promoting complex (APC/C)	YGR225W|SPO70	12.58	15.74	11.02	13.11	11.06	10.25	9.88	10.39
AMD1	AMP deaminase	YML035C|AMD3|AMP deaminase	46.18	46.69	46.32	46.39	37.43	37.02	36.89	37.11
AMD2	Putative amidase	YDR242W	27.98	31.47	30.64	30.03	45.93	42.73	41.9	43.52
AME1	Essential kinetochore protein associated with microtubules and SPBs	YBR211C|ARP100	30.36	28.86	28.85	29.36	31.88	31.53	31.69	31.7
AMN1	Protein required for daughter cell separation	YBR158W|CST13|ICS4	76.15	71	75.8	74.32	244.16	251.8	247.38	247.78
AMS1	Vacuolar alpha mannosidase	YGL156W	85.53	82.85	83.67	84.02	54.82	56.77	58.22	56.61
ANB1	Translation elongation factor eIF-5A	YJR047C|HYP1|TIF51B|eIF-5A|eIF5A	1169.23	1143.88	1110.57	1141.22	964.9	1013.39	1007.57	995.29
ANP1	Subunit of the alpha-1,6 mannosyltransferase complex	YEL036C|GEM3|MNN8	71.75	68.06	76.01	71.94	76.14	75.67	80.62	77.48
ANR2	Putative protein of unknown function	YKL047W	30.48	35.86	33.59	33.31	39.39	39.2	38.84	39.14
ANS1	Putative GPI protein	YHR126C	124.73	108.26	127.74	120.24	17.69	17.7	18.37	17.92
ANT1	Peroxisomal adenine nucleotide transporter	YPR128C	28.98	27.08	29.67	28.58	41.86	43.83	44.64	43.44
AOS1	Subunit of heterodimeric nuclear SUMO activating enzyme E1 with Uba2p	YPR180W|E1 ubiquitin-activating protein AOS1|RHC31	48.2	51.15	47.53	48.96	55.9	54.73	55.46	55.37
APA1	AP4A phosphorylase	YCL050C|DTP1	166.86	171.5	165.67	168.01	178.04	177.09	172.83	175.99
APA2	Diadenosine 5',5'''-P1,P4-tetraphosphate phosphorylase II	YDR530C	110.08	121.26	114.55	115.29	157.45	150.91	158.14	155.5
APC1	Largest subunit of the Anaphase-Promoting Complex/Cyclosome	YNL172W|anaphase promoting complex subunit 1	7.39	6.96	7.65	7.33	8.75	8.55	8.91	8.74
APC11	Catalytic core subunit, Anaphase-Promoting Complex/Cyclosome (APC/C)	YDL008W|anaphase promoting complex subunit 11	67.34	65.67	64.64	65.89	71.96	71.89	72.35	72.07
APC2	Subunit of the Anaphase-Promoting Complex/Cyclosome (APC/C)	YLR127C|RSI1|TID2|anaphase promoting complex subunit 2	17.79	20.92	19.47	19.39	24.44	23.43	23.85	23.91
APC4	Subunit of the Anaphase-Promoting Complex/Cyclosome (APC/C)	YDR118W|anaphase promoting complex subunit 4	10.56	11.99	11.19	11.25	14.8	15.24	15.31	15.12
APC5	Subunit of the Anaphase-Promoting Complex/Cyclosome (APC/C)	YOR249C|RMC1|anaphase promoting complex subunit 5	23.98	25.48	24.85	24.77	21.86	21.73	21.32	21.64
APC9	Subunit of the Anaphase-Promoting Complex/Cyclosome (APC/C)	YLR102C|anaphase promoting complex subunit 9	40.2	42.71	39.1	40.67	47.13	43.38	43.51	44.67
APD1	Protein of unknown function	YBR151W	130.28	147.42	129.85	135.85	144.5	136.48	133.65	138.21
APE1	Vacuolar aminopeptidase yscI	YKL103C|API|LAP4|YSC1	134.4	154.12	129.81	139.44	236.29	221.18	211.98	223.15
APE2	Aminopeptidase yscII	YKL157W|LAP1|YKL158W	87.46	93.38	86.34	89.06	77.78	76.56	76.3	76.88
APE3	Vacuolar aminopeptidase Y	YBR286W|APY1	448.68	473.6	399.2	440.5	583.08	555.75	554.22	564.35
APE4	Cytoplasmic aspartyl aminopeptidase with possible vacuole function	YHR113W	76.38	76.73	74.91	76.01	89.03	85.35	78.71	84.36
APJ1	Chaperone with a role in SUMO-mediated protein degradation	YNL077W	80.81	80.42	79.6	80.28	49.07	46.94	48.9	48.3
APL1	Beta-adaptin	YJR005W|YAP80	43.97	43.05	42	43.01	37.64	37.48	37.9	37.67
APL2	Beta-adaptin subunit of the clathrin-associated protein (AP-1) complex	YKL135C	53.08	53.4	51.38	52.62	62.09	60.87	59.68	60.88
APL3	Alpha-adaptin	YBL037W	18.45	16.81	18.8	18.02	15.1	15.38	15.37	15.28
APL4	Gamma-adaptin	YPR029C	46.19	47.1	44.51	45.94	51.55	51.16	50.42	51.04
APL5	Delta adaptin-like subunit of the clathrin associated protein complex	YPL195W|YKS4	36.57	38.68	36.78	37.35	40.7	39.3	39.45	39.82
APL6	Beta3-like subunit of the yeast AP-3 complex	YGR261C|YKS5	29.3	29.59	29.24	29.38	37.5	38.45	37.31	37.75
APM1	Mu1-like medium subunit of the AP-1 complex	YPL259C|YAP54	46.95	50.49	47.63	48.36	48.7	50.9	48.17	49.26
APM2	Protein of unknown function	YHL019C	30.39	29.03	29.11	29.51	33.48	35.36	34.62	34.49
APM3	Mu3-like subunit of the clathrin associated protein complex (AP-3)	YBR288C|YKS6	24.79	27.04	27.17	26.34	31.03	29.49	27.54	29.35
APM4	Mu2-like subunit of the clathrin associated protein complex (AP-2)	YOL062C|AMP1	72.68	72.51	71.81	72.33	82.26	80.78	81.07	81.37
APN1	Major apurinic/apyrimidinic endonuclease	YKL114C|DNA-(apurinic or apyrimidinic site) lyase APN1	56.11	58.4	55.84	56.78	74.13	75.2	74.91	74.75
APN2	Class II abasic (AP) endonuclease involved in repair of DNA damage	YBL019W|DNA-(apurinic or apyrimidinic site) lyase APN2|ETH1	32.33	34.43	31.01	32.59	27.47	26.95	26.93	27.12
APP1	Phosphatidate phosphatase, converts phosphatidate to diacylglycerol	YNL094W|phosphatidate phosphatase APP1	61.64	67.95	62.03	63.87	80.11	80.39	83.2	81.23
APQ12	Protein required for nuclear envelope morphology	YIL040W	67.23	70.18	72.85	70.08	69.14	70.49	74.43	71.35
APS1	Small subunit of the clathrin-associated adaptor complex AP-1	YLR170C|YAP19	124.08	121.14	118.26	121.16	122.5	113.03	106.19	113.91
APS2	Small subunit of the clathrin-associated adaptor complex AP-2	YJR058C|YAP17	132.72	123.23	123.89	126.61	150	146.72	147.56	148.09
APS3	Small subunit of the clathrin-associated adaptor complex AP-3	YJL024C|YKS7	58.39	58.09	58.59	58.36	68.57	71.97	72.6	71.05
APT1	Adenine phosphoribosyltransferase	YML022W|adenine phosphoribosyltransferase APT1	170.11	181.88	177.97	176.65	132.02	147.54	143.03	140.86
APT2	Potential adenine phosphoribosyltransferase	YDR441C|adenine phosphoribosyltransferase APT2	129.47	139.72	131.89	133.69	85.77	93.63	88.38	89.26
AQR1	Plasma membrane transporter of the major facilitator superfamily	YNL065W	205.41	194.73	227.79	209.31	93.18	136.43	189.75	139.79
AQY1	Spore-specific water channel	YPR192W	68.98	45.09	71.07	61.71	16.36	16.36	18.12	16.95
AQY2	Water channel that mediates water transport across cell membranes	YLL052C	7.97	8.62	7.7	8.1	37.95	39.72	39.96	39.21
ARA1	NADP+ dependent arabinose dehydrogenase	YBR149W|D-arabinose 1-dehydrogenase (NAD(P)(+)) ARA1	201.61	202.6	198.65	200.96	236.18	220.15	222.85	226.39
ARA2	NAD-dependent arabinose dehydrogenase	YMR041C|D-arabinose 1-dehydrogenase (NAD(P)(+)) ARA2	46.41	45.5	42.68	44.87	54.63	48.56	48.73	50.64
ARB1	ATPase of the ATP-binding cassette (ABC) family	YER036C|ATP-binding cassette family ATPase ARB1	176.66	159.48	179.16	171.77	106.82	122.46	135.26	121.52
ARC1	Protein that binds tRNA and methionyl- and glutamyl-tRNA synthetases	YGL105W	245.93	236.69	230.54	237.72	217.7	220.69	215.81	218.07
ARC15	Subunit of the ARP2/3 complex	YIL062C	229.31	217.44	228.36	225.04	303.62	297.4	296.6	299.21
ARC18	Subunit of the ARP2/3 complex	YLR370C	246.04	241.68	245.7	244.47	221.73	198.94	195.83	205.5
ARC19	Subunit of the ARP2/3 complex	YKL013C	238.38	246.42	241.17	241.99	307.33	295.4	293.79	298.84
ARC35	Subunit of the ARP2/3 complex	YNR035C|END9	223.45	242.77	214.28	226.83	259.45	248.13	239.28	248.95
ARC40	Subunit of the ARP2/3 complex	YBR234C	166.25	149.77	158.52	158.18	175.92	166.23	168.02	170.06
ARD1	Subunit of protein N-terminal acetyltransferase NatA	YHR013C|NAA10	50.27	51.02	49.92	50.4	57.31	58.95	64.62	60.29
ARE1	Acyl-CoA:sterol acyltransferase	YCR048W|SAT2	136.1	136.04	136.36	136.17	215.59	226.21	230.56	224.12
ARE2	Acyl-CoA:sterol acyltransferase	YNR019W|SAT1	9.99	10.71	11.45	10.72	9.23	8.88	10.02	9.38
ARF1	ADP-ribosylation factor	YDL192W	754.68	783.51	791.17	776.45	754.51	755.26	768.08	759.28
ARF2	ADP-ribosylation factor	YDL137W	963.9	936.98	992.48	964.45	692.59	657.05	686.95	678.86
ARF3	Glucose-repressible ADP-ribosylation factor	YOR094W|ARL2	49.03	55.05	52.04	52.04	57.23	60.08	57.72	58.34
ARG1	Arginosuccinate synthetase	YOL058W|ARG10|argininosuccinate synthase	249.34	268.39	261.14	259.62	1492.83	1472.43	1481.1	1482.12
ARG2	Acetylglutamate synthase (glutamate N-acetyltransferase)	YJL071W|HRB574|acetyl-CoA:L-glutamate N-acetyltransferase	23.46	23.65	22.55	23.22	55.16	55.49	52.66	54.44
ARG3	Ornithine carbamoyltransferase	YJL088W|argF|ornithine carbamoyltransferase	70.38	76	68.41	71.6	429.28	409.13	406.47	414.96
ARG4	Argininosuccinate lyase	YHR018C|argininosuccinate lyase ARG4	283.38	273.55	270.93	275.95	2190.07	2146.79	1953.89	2096.92
ARG5,6	Acetylglutamate kinase and N-acetyl-gamma-glutamyl-phosphate reductase	YER069W|bifunctional acetylglutamate kinase/N-acetyl-gamma-glutamyl-phosphate reductase	81.95	90.61	81.86	84.81	374.59	376.94	373.57	375.03
ARG7	Mitochondrial ornithine acetyltransferase	YMR062C|ECM40|glutamate N-acetyltransferase	119.22	125.56	123.11	122.63	575.84	559.28	527.75	554.29
ARG8	Acetylornithine aminotransferase	YOL140W|acetylornithine transaminase	44.2	46.82	45.61	45.55	109.48	113.65	110.73	111.28
ARG80	Transcription factor involved in regulating arginine-responsive genes	YMR042W|ARGR1|ARGRI	123.49	108.55	122.98	118.34	193.13	192.28	199.38	194.93
ARG81	Zinc finger transcription factor involved in arginine-responsive genes	YML099C|ARGR2|ARGRII	23.43	24.03	23.2	23.55	35.56	35.58	35.1	35.41
ARG82	Inositol polyphosphate multikinase (IPMK)	YDR173C|ARGR3|ARGRIII|IPK2|inositol polyphosphate multikinase	45.17	46.69	41.8	44.55	27.29	25.93	25.19	26.14
ARH1	Oxidoreductase of the mitochondrial inner membrane	YDR376W	34.15	38.59	35.58	36.11	38.87	39.76	37.96	38.86
ARI1	NADPH-dependent aldehyde reductase	YGL157W|carbonyl reductase (NADPH-dependent) ARI1	21.14	19.68	19.99	20.27	92.11	88.71	99.21	93.34
ARK1	Serine/threonine protein kinase	YNL020C	21.58	23.35	22.2	22.38	28.11	28.63	28.93	28.56
ARL1	Soluble GTPase with a role in regulation of membrane traffic	YBR164C|DLP2	113.84	105.24	115.86	111.65	129.38	123.2	124.24	125.6
ARL3	ARF-like small GTPase of the RAS superfamily	YPL051W	54.28	57.82	58.68	56.93	60.72	67.2	65.03	64.31
ARN1	ARN family transporter for siderophore-iron chelates	YHL040C	25.26	33.57	24.47	27.77	120.94	113.54	128.91	121.13
ARN2	Transporter	YHL047C|TAF1	25.19	29.69	23.38	26.08	301.52	286.96	314.59	301.02
ARO1	Pentafunctional arom protein	YDR127W|pentafunctional protein ARO1p	79.61	71.44	79.22	76.76	127.7	128.81	121.87	126.13
ARO10	Phenylpyruvate decarboxylase	YDR380W|phenylpyruvate decarboxylase ARO10	35.65	62.15	33.47	43.76	56.1	51.18	44.1	50.46
ARO2	Bifunctional chorismate synthase and flavin reductase	YGL148W|bifunctional chorismate synthase/riboflavin reductase [NAD(P)H] ARO2	233.36	227.59	238.89	233.28	379.2	397.79	378.17	385.06
ARO3	3-deoxy-D-arabino-heptulosonate-7-phosphate (DAHP) synthase	YDR035W|3-deoxy-7-phosphoheptulonate synthase ARO3	279.29	285.32	292.86	285.82	540.09	570.7	552.49	554.43
ARO4	3-deoxy-D-arabino-heptulosonate-7-phosphate (DAHP) synthase	YBR249C|3-deoxy-7-phosphoheptulonate synthase ARO4	372.74	363.49	389.78	375.34	467.55	489.86	456.77	471.39
ARO7	Chorismate mutase	YPR060C|HGS1|OSM2|TYR7|chorismate mutase ARO7	40.49	42.25	40.68	41.14	47.83	50.86	51.56	50.08
ARO8	Aromatic aminotransferase I	YGL202W|bifunctional 2-aminoadipate transaminase/aromatic-amino-acid:2-oxoglutarate transaminase	163.45	159.74	162.02	161.73	350.34	352.52	327.36	343.41
ARO80	Zinc finger transcriptional activator of the Zn2Cys6 family	YDR421W	15.79	15.55	14.69	15.34	20.65	19.76	20.37	20.26
ARO9	Aromatic aminotransferase II	YHR137W|aromatic-amino-acid:2-oxoglutarate transaminase	24.85	32.56	21.58	26.33	35.81	32.15	30.94	32.97
ARP1	Actin-related protein of the dynactin complex	YHR129C|ACT5|actin-related protein 1	20.81	20.22	20.75	20.6	23.18	22.76	23.44	23.13
ARP10	Component of the dynactin complex	YDR106W	2.9	3.18	2.86	2.98	3.85	3.54	3.75	3.71
ARP2	Essential component of the Arp2/3 complex	YDL029W|ACT2|actin-related protein 2	185.49	180.25	178.23	181.33	201.96	199.88	202.43	201.42
ARP3	Essential component of the Arp2/3 complex	YJR065C|ACT4|actin-related protein 3	148.63	146.04	142.61	145.76	171.71	166.52	156.59	164.94
ARP4	Nuclear actin-related protein involved in chromatin remodeling	YJL081C|ACT3	78.46	79.4	77.81	78.56	70.74	70.21	69.31	70.09
ARP5	Nuclear actin-related protein involved in chromatin remodeling	YNL059C	47.05	46.51	46.28	46.61	51.3	51.59	50.5	51.13
ARP6	Actin-related protein that binds nucleosomes	YLR085C	30.83	33.38	30.29	31.5	41.86	39.32	41.25	40.81
ARP7	Component of both the SWI/SNF and RSC chromatin remodeling complexes	YPR034W|RSC11|SWP61	68.69	72.06	70.32	70.36	87.92	91.59	91.13	90.21
ARP8	Nuclear actin-related protein involved in chromatin remodeling	YOR141C	36.64	35.4	36.8	36.28	35.18	35.81	34.58	35.19
ARP9	Component of both the SWI/SNF and RSC chromatin remodeling complexes	YMR033W|RSC12|SWP59	56.67	61.71	56.06	58.15	63.89	64.36	65.82	64.69
ARR1	Transcriptional activator of the basic leucine zipper (bZIP) family	YPR199C|ACR1|YAP8	78.29	74.22	76.26	76.26	76.47	71.75	73.25	73.82
ARR2	Arsenate reductase required for arsenate resistance	YPR200C|ACR2	15.45	15.91	16.22	15.86	17.09	16.44	15.43	16.32
ARR3	Plasma membrane metalloid/H+ antiporter	YPR201W|ACR3	12.84	14.05	12.99	13.29	12.07	11.45	11.45	11.66
ART10	Protein of unknown function that contains 2 PY motifs	YLR392C	35.54	36.65	33.38	35.19	25.76	25.68	24.07	25.17
ART5	Protein proposed to regulate endocytosis of plasma membrane proteins	YGR068C	22.66	21.78	21.58	22.01	28.18	31.07	31.84	30.36
ARV1	Cortical ER protein	YLR242C	21.03	26.25	22.9	23.39	30.14	28.67	28.63	29.15
ARX1	Nuclear export factor for the ribosomal pre-60S subunit	YDR101C	65.3	66.5	66.44	66.08	49.8	56.12	57.22	54.38
ASA1	Subunit of the ASTRA complex, involved in chromatin remodeling	YPR085C	36.34	36.29	35.77	36.13	37.82	36.95	37.42	37.4
ASC1	G-protein beta subunit and guanine dissociation inhibitor for Gpa2p	YMR116C|CPC2|NAD1	869.24	905.54	886.74	887.17	714.48	791.73	722.74	742.99
ASE1	Mitotic spindle midzone-localized microtubule bundling protein	YOR058C|YOR29-09	19.7	19.86	19.96	19.84	20.88	22.15	21.69	21.58
ASF1	Nucleosome assembly factor	YJL115W|CIA1	183.47	184.17	187.22	184.95	120.93	121.85	127.94	123.57
ASF2	Anti-silencing protein	YDL197C	40.06	43.55	39.65	41.09	50.3	48.51	47.54	48.78
ASG1	Zinc cluster protein proposed to be a transcriptional regulator	YIL130W	33.22	38.19	34.54	35.31	39.25	41.44	41.19	40.63
ASG7	Protein that regulates signaling from G protein beta subunit Ste4p	YJL170C	8.99	9.33	8.91	9.08	12.87	11.61	11.54	12.01
ASH1	Component of the Rpd3L histone deacetylase complex	YKL185W	88.68	96.96	86.96	90.87	127.72	124.83	126.77	126.44
ASI1	Putative integral membrane E3 ubiquitin ligase	YMR119W|putative ubiquitin-protein ligase ASI1	40.91	45.26	40.5	42.22	48.48	47.66	46.13	47.42
ASI2	Integral inner nuclear membrane protein	YNL159C	45.34	47.87	44.33	45.85	54.01	54.49	53.53	54.01
ASI3	Putative integral membrane E3 ubiquitin ligase	YNL008C|putative ubiquitin-protein ligase ASI3	33.38	36.42	32.63	34.14	50.59	48.67	47.17	48.81
ASK1	Essential subunit of the Dam1 complex (aka DASH complex)	YKL052C	72.5	90.27	73.77	78.85	80.81	85.12	84.57	83.5
ASK10	Component of RNA polymerase II holoenzyme	YGR097W|RGC2	29.75	28.78	31.67	30.07	32.67	32.76	33.06	32.83
ASM4	FG-nucleoporin component of central core of nuclear pore complex (NPC)	YDL088C|NUP59	46.62	52.88	49.33	49.61	52.07	53.99	53.18	53.08
ASN1	Asparagine synthetase	YPR145W|asparagine synthase (glutamine-hydrolyzing) 1	219.1	208.11	235.87	221.02	614.57	618.04	591.38	608
ASN2	Asparagine synthetase	YGR124W|asparagine synthase (glutamine-hydrolyzing) 2	133.99	130.08	134.01	132.7	241.51	247.79	232	240.44
ASP1	Cytosolic L-asparaginase, involved in asparagine catabolism	YDR321W|asparaginase ASP1	73.43	75.63	76.03	75.03	82.28	85.57	81.12	82.99
ASP3-1	Cell-wall L-asparaginase II involved in asparagine catabolism	YLR155C|ASP3|asparaginase ASP3-1	317.33	274.29	304.71	298.78	229.33	217.99	230.36	225.89
ASP3-2	Cell-wall L-asparaginase II involved in asparagine catabolism	YLR157C|ASP3|asparaginase ASP3-2	319.26	273.29	301.5	298.02	229.91	221.38	232.45	227.91
ASP3-3	Cell-wall L-asparaginase II involved in asparagine catabolism	YLR158C|ASP3|asparaginase ASP3-3	315.52	277.6	302.29	298.47	227.44	219.31	224.04	223.59
ASP3-4	Cell-wall L-asparaginase II involved in asparagine catabolism	YLR160C|ASP3|asparaginase ASP3-4	314.48	281.93	303.53	299.98	233.02	222.46	229.23	228.24
ASR1	Ubiquitin ligase that modifies and regulates RNA Pol II	YPR093C|ubiquitin-protein ligase ASR1	43.35	47.35	45.43	45.38	38.41	37.52	40.68	38.87
AST1	Lipid raft associated protein	YBL069W	20.23	21.13	17.79	19.72	27.04	27.9	29.69	28.21
AST2	Lipid raft associated protein	YER101C	39.27	40.24	36.41	38.64	29.11	27.97	27.55	28.21
ATC1	Nuclear protein	YDR184C|LIC4	33.6	37.52	35.07	35.39	30	32.22	33.98	32.07
ATE1	Arginyl-tRNA-protein transferase	YGL017W	33.51	32.51	30.86	32.29	35.62	37.37	38.04	37.01
ATF1	Alcohol acetyltransferase	YOR377W	39.31	46.82	41.39	42.5	78.73	76.75	77.45	77.64
ATF2	Alcohol acetyltransferase	YGR177C	25.44	19.52	28.77	24.58	33.1	32.56	33.01	32.89
ATG1	Protein serine/threonine kinase	YGL180W|APG1|AUT3|CVT10	17.81	18.37	17.97	18.05	23.32	23.21	23.16	23.23
ATG10	Conserved E2-like conjugating enzyme	YLL042C|APG10	24.57	27.05	20.51	24.04	14.21	14.68	14.69	14.53
ATG11	Adapter protein for pexophagy and the Cvt targeting pathway	YPR049C|CVT9	18.78	19.38	19.9	19.36	16.98	15.82	16.58	16.46
ATG12	Ubiquitin-like modifier involved in autophagy and the Cvt pathway	YBR217W|APG12	42.03	44.19	42.61	42.95	43.71	38.92	39.85	40.83
ATG13	Regulatory subunit of the Atg1p signaling complex	YPR185W|APG13	24.34	23.41	22.73	23.49	40.99	42.69	39.87	41.18
ATG14	Autophagy-specific subunit of phosphatidylinositol 3-kinase complex I	YBR128C|APG14|CVT12	30.27	31.14	26.77	29.39	31.04	27.02	28.06	28.71
ATG15	Lipase required for intravacuolar lysis of autophagic and Cvt bodies	YCR068W|AUT5|CVT17	44.26	47.29	43.62	45.06	53.13	48.84	50.31	50.76
ATG16	Conserved protein involved in autophagy	YMR159C|APG15|APG16|CVT11|SAP18	20.91	23.95	19.75	21.54	21.96	20.4	21.52	21.29
ATG17	Scaffold protein responsible for phagophore assembly site organization	YLR423C|APG17	32.14	31.99	33.47	32.53	25.04	24.82	24.75	24.87
ATG18	Phosphoinositide binding protein	YFR021W|AUT10|CVT18|NMR1|SVP1	25.44	27.73	23.92	25.7	32.36	34.14	32.7	33.07
ATG19	Receptor protein for the cytoplasm-to-vacuole targeting (Cvt) pathway	YOL082W|CVT19	139.6	134.28	128.05	133.98	188.94	176.82	190.31	185.36
ATG2	Peripheral membrane protein required for autophagic vesicle formation	YNL242W|APG2|AUT8|SPO72	14	13.1	14.12	13.74	7.57	7.51	7.98	7.69
ATG20	Sorting nexin family member	YDL113C|CVT20|SNX42	47.42	50.66	46.26	48.11	48.92	49.23	47.07	48.41
ATG21	Phosphoinositide binding protein	YPL100W|HSV1|MAI1	45.31	48.86	44.91	46.36	48.32	47.01	47.68	47.67
ATG22	Vacuolar integral membrane protein required for efflux of amino acids	YCL038C|AUT4	44.46	52.4	45.81	47.56	82.73	82.79	82.56	82.7
ATG23	Peripheral membrane protein required for autophagy and CVT	YLR431C|CVT23	27.48	24.22	24.9	25.53	22.59	23.56	25.34	23.83
ATG26	UDP-glucose:sterol glucosyltransferase	YLR189C|UGT51	40.68	42.7	38.36	40.58	43.23	41.84	42.14	42.4
ATG27	Type I membrane protein involved in autophagy and the Cvt pathway	YJL178C|ETF1	96.42	101.3	98.45	98.72	108.1	108.65	113.3	110.01
ATG29	Autophagy-specific protein	YPL166W	35.85	35.84	29.93	33.87	36.13	32.42	31.87	33.47
ATG3	E2-like enzyme	YNR007C|APG3|AUT1	57.35	57.07	53.83	56.08	43.6	43.89	39.02	42.17
ATG31	Autophagy-specific protein required for autophagosome formation	YDR022C|CIS1	55.51	55.23	56.87	55.87	70.45	69.7	67.67	69.27
ATG32	Mitochondrial outer membrane protein required to initiate mitophagy	YIL146C|ECM37	30.04	33.29	29.16	30.83	32.82	32.7	31.54	32.36
ATG33	Mitochondrial mitophagy-specific protein	YLR356W	155.57	160.75	149.19	155.17	119.48	113.84	114.41	115.91
ATG34	Receptor protein involved in selective autophagy during starvation	YOL083W|ATG19-B	102.15	100.99	97.06	100.07	46.85	43.15	41.81	43.94
ATG4	Conserved cysteine protease required for autophagy	YNL223W|APG4|AUT2	35.56	37.29	34.44	35.76	37.23	34.28	33.89	35.13
ATG5	Conserved protein involved in autophagy and the Cvt pathway	YPL149W|APG5	61.03	59.88	59.47	60.13	58.68	56.46	55.54	56.89
ATG7	Autophagy-related protein and dual specificity member of the E1 family	YHR171W|APG11|APG7|CVT2	26.61	26.51	24.35	25.82	23.11	20.83	21.89	21.95
ATG8	Component of autophagosomes and Cvt vesicles	YBL078C|APG8|AUT7|CVT5	162.65	189	148.49	166.71	143.21	128.95	120.17	130.77
ATG9	Transmembrane protein involved in forming Cvt and autophagic vesicles	YDL149W|APG9|AUT9|CVT7	18.08	18.62	16.97	17.89	15.42	15.03	14.74	15.06
ATH1	Acid trehalase required for utilization of extracellular trehalose	YPR026W|alpha,alpha-trehalase ATH1	28.04	27.19	26.81	27.35	15.18	15.22	14.66	15.02
ATM1	Mitochondrial inner membrane ATP-binding cassette (ABC) transporter	YMR301C|ATP-binding cassette Fe/S cluster precursor transporter ATM1	21.72	20.8	21.45	21.33	55.12	56.76	49.35	53.74
ATO2	Putative transmembrane protein involved in export of ammonia	YNR002C|FUN34	63.81	59.14	56.2	59.72	30.75	29.47	29.82	30.02
ATO3	Plasma membrane protein, putative ammonium transporter	YDR384C	56.47	52.22	55.23	54.64	46.8	47.76	49.75	48.1
ATP1	Alpha subunit of the F1 sector of mitochondrial F1F0 ATP synthase	YBL099W|F1F0 ATP synthase subunit alpha	561.97	535.61	567.5	555.03	175.25	170.8	167.35	171.13
ATP10	Assembly factor for the F0 sector of mitochondrial F1F0 ATP synthase	YLR393W	18.57	20.14	17.85	18.85	18.03	16.47	16.32	16.94
ATP11	Molecular chaperone	YNL315C	101.95	106.63	98.81	102.46	70.59	67.9	68.75	69.08
ATP12	Assembly factor for the F1 sector of mitochondrial F1F0 ATP synthase	YJL180C	56.36	57	51.52	54.96	31.36	34.3	36.52	34.06
ATP14	Subunit h of the F0 sector of mitochondrial F1F0 ATP synthase	YLR295C|F1F0 ATP synthase subunit h	713.59	652.56	729.3	698.49	208.61	187.87	212.18	202.89
ATP15	Epsilon subunit of the F1 sector of mitochondrial F1F0 ATP synthase	YPL271W|ATPEPSILON|F1F0 ATP synthase subunit epsilon	1305.51	1086.83	1280.19	1224.18	294.71	268.29	270.46	277.82
ATP16	Delta subunit of the central stalk of mitochondrial F1F0 ATP synthase	YDL004W|F1F0 ATP synthase subunit delta	596.04	551.31	589.2	578.85	160.91	152.18	142.56	151.89
ATP17	Subunit f of the F0 sector of mitochondrial F1F0 ATP synthase	YDR377W|F1F0 ATP synthase subunit f	857.75	786.94	863.76	836.15	261.45	243.26	249.9	251.54
ATP18	Subunit of the mitochondrial F1F0 ATP synthase	YML081C-A|F1F0 ATP synthase subunit i	997.55	911.37	1025.21	978.04	253.83	249.63	249.16	250.87
ATP19	Subunit k of the mitochondrial F1F0 ATP synthase	YOL077W-A|F1F0 ATP synthase subunit k	1001.42	866.96	1058.81	975.73	234.19	221.05	211.33	222.19
ATP2	Beta subunit of the F1 sector of mitochondrial F1F0 ATP synthase	YJR121W|F1F0 ATP synthase subunit beta	901.82	901.88	914.62	906.11	351.31	348.26	338.89	346.16
ATP20	Subunit g of the mitochondrial F1F0 ATP synthase	YPR020W|F1F0 ATP synthase subunit g	277.72	247.51	292.04	272.42	91.96	79.89	79.48	83.78
ATP22	Specific translational activator for the mitochondrial ATP6 mRNA	YDR350C|TCM10	41.08	42.28	41.98	41.78	39.66	40.12	39.59	39.79
ATP23	Putative metalloprotease of the mitochondrial inner membrane	YNR020C	64.28	71.03	65.18	66.83	48.68	51.45	51.52	50.55
ATP25	Mitochondrial protein required for the stability of Oli1p (Atp9p) mRNA	YMR098C|LRC4	20.63	22.25	20.88	21.25	22.17	20.52	20	20.9
ATP3	Gamma subunit of the F1 sector of mitochondrial F1F0 ATP synthase	YBR039W|F1F0 ATP synthase subunit gamma	710.93	691.9	731.83	711.56	185.16	178.74	172.12	178.67
ATP4	Subunit b of the stator stalk of mitochondrial F1F0 ATP synthase	YPL078C|F1F0 ATP synthase subunit 4|LPF7	724.96	696.04	739.79	720.26	302.96	284.38	283.3	290.21
ATP5	Subunit 5 of the stator stalk of mitochondrial F1F0 ATP synthase	YDR298C|F1F0 ATP synthase subunit 5|OSC1	528.6	493.54	545.29	522.47	181.88	172.14	169.8	174.6
ATP6	Subunit a of the F0 sector of mitochondrial F1F0 ATP synthase	Q0085|F1F0 ATP synthase subunit a|OLI2|OLI4|PHO1	0.21	0.12	0.08	0.14	0.04	0.07	0.09	0.07
ATP7	Subunit d of the stator stalk of mitochondrial F1F0 ATP synthase	YKL016C|F1F0 ATP synthase subunit d	839.39	779.06	841.68	820.04	294.76	286.04	272.09	284.29
ATP8	Subunit 8 of the F0 sector of mitochondrial F1F0 ATP synthase	Q0080|AAP1|F1F0 ATP synthase subunit 8	0	0	0	0	0	0	0	0
ATR1	Multidrug efflux pump of the major facilitator superfamily	YML116W|SNQ1	43.76	46.6	46.36	45.57	89.39	86.95	83.04	86.46
ATS1	Protein required for modification of wobble nucleosides in tRNA	YAL020C|FUN28|KTI13	47.04	43.93	44.85	45.27	49.14	47.01	48.2	48.12
ATX1	Cytosolic copper metallochaperone	YNL259C	168.93	178.86	160.33	169.37	249.34	212.93	218.62	226.96
ATX2	Golgi membrane protein involved in manganese homeostasis	YOR079C|Mn(2+) transporter ATX2|YOR29-30	33.54	31.83	33.82	33.06	50.42	52.69	54.45	52.52
AUA1	Protein required for the negative regulation by ammonia of Gap1p	YFL010W-A|YFL011W-A	87	102.24	87.47	92.24	145.19	151.19	166.06	154.15
AUR1	Phosphatidylinositol:ceramide phosphoinositol transferase	YKL004W|inositol phosphorylceramide synthase	49.58	58.15	55.47	54.4	71.2	76.86	77.37	75.15
AUS1	Plasma membrane sterol transporter of the ATP-binding cassette family	YOR011W|ATP-binding cassette sterol transporter AUS1	120.67	101.54	123	115.07	217.77	242.09	238.81	232.89
AVL9	Conserved protein involved in exocytic transport from the Golgi	YLR114C	61.56	67.67	60.66	63.29	77.98	80.77	76.55	78.43
AVO1	Component of a membrane-bound complex containing the Tor2p kinase	YOL078W	14.59	14.85	15.63	15.02	15.22	16.35	16.35	15.97
AVO2	Component of a complex containing the Tor2p kinase and other proteins	YMR068W	17.06	16.67	16.06	16.6	19.27	18.16	19.76	19.06
AVT1	Vacuolar transporter	YJR001W	37.57	41.06	38.31	38.98	67.2	65.24	65.46	65.97
AVT2	Putative transporter	YEL064C	21.6	24.48	22.52	22.86	28.04	28.57	28.41	28.34
AVT3	Vacuolar transporter	YKL146W	74.35	71.99	75.37	73.9	54.93	54.64	56.4	55.32
AVT4	Vacuolar transporter	YNL101W	25.81	24.84	26.07	25.57	36.67	35.77	34.82	35.75
AVT5	Putative transporter	YBL089W	20.45	21.91	20.19	20.85	28.03	28.08	27.96	28.02
AVT6	Vacuolar aspartate and glutamate exporter	YER119C	41.92	42.73	39.07	41.24	64.99	64.45	65.11	64.85
AVT7	Putative transporter	YIL088C	70.19	72.17	67.67	70.01	119.45	115.78	113.67	116.3
AXL1	Haploid specific endoprotease of a-factor mating pheromone	YPR122W|FUS5|STE22	13.11	13.8	12.67	13.19	21.54	22.42	21.63	21.87
AXL2	Integral plasma membrane protein	YIL140W|BUD10|SRO4	21.12	19.19	21.7	20.67	24.25	24.96	24.45	24.56
AYR1	Bifunctional triacylglycerol lipase and 1-acyl DHAP reductase	YIL124W|acylglycerone-phosphate reductase	195.36	199.41	185.48	193.41	203.68	185.85	183.48	191
AYT1	Acetyltransferase	YLL063C	22.08	21.24	20.6	21.3	36.18	33.38	33.38	34.31
AZF1	Zinc-finger transcription factor	YOR113W	32.08	30.58	31.91	31.53	22.98	22.74	22.19	22.64
AZR1	Plasma membrane transporter of the major facilitator superfamily	YGR224W	16.38	15.97	16.17	16.17	19.47	18.56	19.52	19.18
BAG7	Rho GTPase activating protein (RhoGAP)	YOR134W	15.42	14.69	13.66	14.59	26.61	24.75	24.53	25.3
BAP2	High-affinity leucine permease	YBR068C	375.92	382.54	389.38	382.61	331.94	358.02	351.55	347.17
BAP3	Amino acid permease	YDR046C|PAP1	106.68	113.36	110.99	110.34	220.43	240.06	237.36	232.62
BAR1	Aspartyl protease	YIL015W|SST1	8.7	9.27	7.26	8.41	9.43	9.81	10.1	9.78
BAS1	Myb-related transcription factor	YKR099W	27.87	27.75	29.4	28.34	39.68	44.86	44.32	42.95
BAT1	Mitochondrial branched-chain amino acid (BCAA) aminotransferase	YHR208W|ECA39|TWT1|branched-chain-amino-acid transaminase BAT1	431.03	480.98	462.25	458.09	1073.62	1083.82	1057.41	1071.62
BAT2	Cytosolic branched-chain amino acid (BCAA) aminotransferase	YJR148W|ECA40|TWT2|branched-chain-amino-acid transaminase BAT2	171.19	180.73	162.43	171.45	316	294.41	303.49	304.64
BBC1	Protein possibly involved in assembly of actin patches	YJL020C|MTI1|YJL021C	50.78	44.94	48.45	48.06	42.62	42.55	41.94	42.37
BBP1	Protein required for the spindle pole body (SPB) duplication	YPL255W	25.65	25.6	26.26	25.84	22.76	21.8	24.06	22.88
BCD1	Essential protein required for the accumulation of box C/D snoRNA	YHR040W	61.17	62.08	63.37	62.2	51.57	52.57	53.5	52.55
BCH1	Member of the ChAPs family (Chs5p-Arf1p-binding proteins)	YMR237W	31.69	32.29	30.86	31.61	45.84	43.69	43.36	44.3
BCH2	Member of the ChAPs (Chs5p-Arf1p-binding proteins) family	YKR027W|FMP50	22.08	25.63	22.37	23.36	32.72	34.13	33.02	33.29
BCK1	MAPKKK acting in the protein kinase C signaling pathway	YJL095W|LAS3|SAP3|SLK1|SSP31	11.68	12.2	11.82	11.9	10.82	11.24	11.48	11.18
BCK2	Serine/threonine-rich protein involved in PKC1 signaling pathway	YER167W|CTR7	44.4	45.93	44.75	45.03	38.5	38.62	38.88	38.67
BCP1	Essential protein involved in nuclear export of Mss4p	YDR361C	88.23	93.83	92.74	91.6	71.74	76.04	77.14	74.97
BCS1	Protein translocase and chaperone required for Complex III assembly	YDR375C|bifunctional AAA family ATPase chaperone/translocase BCS1	48.18	48.32	45.95	47.48	47.63	46.19	47.41	47.08
BCY1	Regulatory subunit of the cyclic AMP-dependent protein kinase (PKA)	YIL033C|SRA1	162.42	167.1	152.42	160.65	118.35	114.57	107.52	113.48
BDF1	Protein involved in transcription initiation	YLR399C	163.85	167.63	153.01	161.5	185.57	180.84	176.96	181.12
BDF2	Protein involved in transcription initiation	YDL070W	267.25	320.22	273.24	286.9	238.91	230.07	224.41	231.13
BDH1	NAD-dependent (R,R)-butanediol dehydrogenase	YAL060W|(R,R)-butanediol dehydrogenase|BDH	207.58	188.6	193.08	196.42	138.4	129.67	125.1	131.06
BDH2	Putative medium-chain alcohol dehydrogenase with similarity to BDH1	YAL061W|putative dehydrogenase BDH2	54.89	48.92	49.87	51.22	61.02	56.23	57.16	58.14
BDP1	Essential subunit of RNA polymerase III transcription factor (TFIIIB)	YNL039W|TFC5|TFC7	56.09	59.45	55.18	56.91	51.56	50.59	49.63	50.6
BDS1	Bacterially-derived sulfatase	YOL164W	33.36	33.23	32.07	32.89	59.35	58.04	60	59.13
BEM1	Protein containing SH3-domains	YBR200W|SRO1	53.67	56.39	52.96	54.34	50.82	52.42	52.19	51.81
BEM2	Rho GTPase activating protein (RhoGAP)	YER155C|IPL2|SUP9|TSL1	15.23	15.64	16.46	15.78	15.95	16.65	15.27	15.96
BEM3	Rho GTPase activating protein (RhoGAP)	YPL115C	15.98	17.38	16.87	16.75	19.9	19.85	20.48	20.08
BEM4	Protein involved in establishment of cell polarity and bud emergence	YPL161C|ROM7	30.63	33.43	31.32	31.79	38.26	39.19	37.76	38.41
BER1	Protein involved in microtubule-related processes	YLR412W	59.62	58.93	57.43	58.66	88.75	89.03	84.84	87.54
BET1	Type II membrane protein required for vesicular transport	YIL004C|SLY12	76.29	69.31	79.2	74.93	70.53	71.28	70.82	70.88
BET2	Beta subunit of Type II geranylgeranyltransferase	YPR176C	51.12	49.84	49.02	49.99	67.58	67.43	63.57	66.19
BET3	Component of the transport protein particle (TRAPP) complex	YKR068C	158.36	156.16	158.45	157.66	201.38	183.99	185.31	190.22
BET4	Alpha subunit of Type II geranylgeranyltransferase	YJL031C	48.78	52.52	51.04	50.78	56.12	56.95	55.59	56.22
BET5	Component of the TRAPP (transport protein particle) complex	YML077W	78.92	78.88	80.41	79.4	81.39	82.95	80.01	81.45
BFA1	Component of the GTPase-activating Bfa1p-Bub2p complex	YJR053W|IBD1	9.73	9.24	8.88	9.28	11.13	11.1	10.7	10.98
BFR1	Component of mRNP complexes associated with polyribosomes	YOR198C	134.87	135.86	140.74	137.16	138.67	139.48	141.56	139.9
BFR2	Essential protein that is a component of 90S preribosomes	YDR299W	67.93	72.89	73.4	71.41	51.82	56.95	55.48	54.75
BGL2	Endo-beta-1,3-glucanase	YGR282C	2733.67	2774.09	2642.71	2716.82	1355.33	1347.52	1344.18	1349.01
BI2	Mitochondrial mRNA maturase with a role in splicing	Q0110|cytochrome b mRNA maturase bI2	0.04	0.02	0	0.02	0	0	0.03	0.00903
BI3	Mitochondrial mRNA maturase	Q0115|cytochrome b mRNA maturase bI3	0.12	0.02	0	0.05	0	0.04	0.02	0.02
BI4	Mitochondrial mRNA maturase	Q0120|intron-encoded RNA maturase bI4	0.14	0.18	0.24	0.19	0.03	0.03	0.02	0.03
BIG1	Integral membrane protein of the endoplasmic reticulum	YHR101C	25.56	28.41	23.75	25.91	30.87	28.26	26.83	28.65
BIK1	Microtubule-associated protein	YCL029C|ARM5|PAC14	43.87	44.76	44.6	44.41	43.25	44.58	44.21	44.01
BIM1	Microtubule plus end-tracking protein	YER016W|EB1|YEB1	44.53	41.66	43.13	43.1	51.09	48.65	48.19	49.31
BIO2	Biotin synthase	YGR286C|biotin synthase	414.02	640.05	468.49	507.52	298.08	304.19	283.17	295.15
BIO3	7,8-diamino-pelargonic acid aminotransferase (DAPA)	YNR058W|adenosylmethionine-8-amino-7-oxononanoate transaminase	182.62	394.66	232.13	269.8	299.96	297.97	266.09	288
BIO4	Dethiobiotin synthetase	YNR057C|dethiobiotin synthase	104.98	197.09	127.59	143.22	184.43	174.77	167.16	175.45
BIO5	Putative transmembrane protein involved in the biotin biosynthesis	YNR056C	62.4	172.81	81.62	105.61	157.18	162.12	142.15	153.82
BIR1	Subunit of chromosomal passenger complex (CPC)	YJR089W	20.37	22.13	20.8	21.1	21.06	20.86	21.74	21.22
BIT2	Subunit of TORC2 membrane-associated complex	YBR270C	25.96	26.63	25	25.86	27.22	26.32	26.56	26.7
BIT61	Subunit of TORC2 membrane-associated complex	YJL058C	11.28	11.71	10.86	11.28	15.3	16.11	14.33	15.25
BLI1	Subunit of the BLOC-1 complex involved in endosomal maturation	YKL061W	119.28	116.56	123.58	119.81	97.37	96.16	88.23	93.92
BLM10	Proteasome activator	YFL007W|YFL006W	29.08	26.28	29.39	28.25	15.81	16.26	16.62	16.23
BLS1	Subunit of the BLOC-1 complex involved in endosomal maturation	YLR408C|BLB1	46.14	40.25	45.46	43.95	29.62	23.77	25.95	26.45
BMH1	14-3-3 protein, major isoform	YER177W|APR6	1144.04	1247.92	1094.98	1162.31	1316.6	1286.01	1280.14	1294.25
BMH2	14-3-3 protein, minor isoform	YDR099W|SCD3	385.32	404.05	394.25	394.54	370.38	350.93	339.85	353.72
BMS1	GTPase required for ribosomal subunit synthesis and rRNA processing	YPL217C	41.28	42.37	43.07	42.24	29.78	31.69	29.66	30.38
BNA1	3-hydroxyanthranilic acid dioxygenase	YJR025C|3-hydroxyanthranilate 3,4-dioxygenase|HAD1	450.95	448.07	439.56	446.19	621.46	606.98	563.9	597.45
BNA2	Putative tryptophan 2,3-dioxygenase or indoleamine 2,3-dioxygenase	YJR078W|dioxygenase BNA2	107.27	124.6	116.7	116.19	90.8	84.92	83.21	86.31
BNA3	Kynurenine aminotransferase	YJL060W	55.88	59.58	50.11	55.19	423.41	407.89	338.78	390.02
BNA4	Kynurenine 3-mono oxygenase	YBL098W|kynurenine 3-monooxygenase	81.51	96.26	80.46	86.07	144.72	136.78	127.1	136.2
BNA5	Kynureninase	YLR231C|kynureninase	118.8	127.24	114.64	120.23	118.8	113.18	113.88	115.29
BNA6	Quinolinate phosphoribosyl transferase	YFR047C|QPT1|nicotinate-nucleotide diphosphorylase (carboxylating)	229.31	235.58	233.92	232.93	332.97	319.89	317.96	323.61
BNA7	Formylkynurenine formamidase	YDR428C|arylformamidase	37	40.81	40.41	39.41	35.27	36.45	32.43	34.72
BNI1	Formin	YNL271C|PPF3|SHE5	20.85	19.75	22.37	20.99	15.19	15.83	15.88	15.63
BNI4	Targeting subunit for Glc7p protein phosphatase	YNL233W	24.27	25.94	26.26	25.49	19.28	20.74	20.71	20.25
BNI5	Protein involved in organization of septins at the mother-bud neck	YNL166C	75.09	73.14	77.31	75.18	73.81	72.64	74.85	73.77
BNR1	Formin	YIL159W	7.42	6.91	7.6	7.31	6.05	6.14	6.51	6.23
BNS1	Protein of unknown function	YGR230W	65.37	61.55	61.09	62.67	58.09	55.93	50.34	54.78
BOI1	Protein implicated in polar growth	YBL085W|BOB1|GIN7	37	34.4	36.51	35.97	36.87	37.82	37.99	37.56
BOI2	Protein implicated in polar growth, functionally redundant with Boi1p	YER114C|BEB1	25.39	25.18	25.97	25.51	27.71	28.57	27.77	28.02
BOP2	Protein of unknown function	YLR267W	24.07	26.34	22.86	24.42	39.62	36.87	38.73	38.41
BOP3	Protein of unknown function	YNL042W	20.43	22.08	17.91	20.14	36.29	35.51	36.04	35.94
BOR1	Boron efflux transporter of the plasma membrane	YNL275W	18.14	17.95	18.92	18.34	14.39	16.24	15.22	15.28
BOS1	v-SNARE (vesicle specific SNAP receptor)	YLR078C|SEC32	86.34	86.14	89.89	87.46	91	88.74	91.57	90.44
BPH1	Protein homologous to Chediak-Higashi syndrome and Beige proteins	YCR032W	8.63	8.48	8.52	8.54	7.27	7.87	7.18	7.44
BPL1	Biotin:apoprotein ligase	YDL141W|ACC2|biotin--[acetyl-CoA-carboxylase] ligase BPL1	22.84	26.05	23.17	24.02	24.38	25.81	26.84	25.68
BPT1	ABC type transmembrane transporter of MRP/CFTR family	YLL015W|ATP-binding cassette bilirubin transporter BPT1	18.03	17.54	18.35	17.97	16.4	15.61	15.38	15.8
BRE1	E3 ubiquitin ligase	YDL074C|E3 ubiquitin-protein ligase BRE1	51.43	53.55	50.3	51.76	57.81	60.15	58.02	58.66
BRE2	Subunit of COMPASS (Set1C) complex	YLR015W|CPS60	19.07	20.14	17.77	19	25.86	26.3	23.89	25.35
BRE4	Zinc finger protein containing five transmembrane domains	YDL231C	29.58	29.03	30.86	29.83	27.78	27	27.38	27.39
BRE5	Ubiquitin protease cofactor	YNR051C	62.76	68.08	60.94	63.93	86.4	89.02	81.66	85.69
BRF1	TFIIIB B-related factor	YGR246C|PCF4|TDS4	37.59	38.02	37.17	37.59	39.96	41.24	42.5	41.24
BRL1	Essential nuclear envelope integral membrane protein	YHR036W	22.27	24.49	23.15	23.31	27.57	28.47	27.44	27.83
BRN1	Subunit of the condensin complex	YBL097W	4.8	5.02	5.18	5	4.55	4.76	4.71	4.67
BRO1	Cytoplasmic class E vacuolar protein sorting (VPS) factor	YPL084W|ASI6|LPF2|NPI3|VPS31	35.58	36.88	34.52	35.66	43.65	42.38	40.45	42.16
BRR1	snRNP protein component of spliceosomal snRNPs	YPR057W	71.24	69.36	70.41	70.34	102.62	96.86	100.31	99.93
BRR2	RNA-dependent ATPase RNA helicase (DEIH box)	YER172C|PRP44|RSS1|SLT22|SNU246	11.47	11.04	11.92	11.48	10.18	10.87	10.75	10.6
BRR6	Essential nuclear envelope integral membrane protein	YGL247W	34.25	39.42	35.02	36.23	40.11	36.99	35.26	37.45
BRX1	Nucleolar protein	YOL077C	140.05	137.12	148.62	141.93	88.98	95.46	92.44	92.29
BSC1	Protein of unconfirmed function	YDL037C	2.46	3.83	3.88	3.39	1.41	2.03	2.44	1.96
BSC2	Protein of unknown function	YDR275W	154.91	224.15	176.52	185.19	202.23	193.93	200.74	198.97
BSC4	Protein of unknown function	YNL269W	5.79	5.76	7	6.19	6.4	5.49	5.13	5.67
BSC5	Protein of unknown function	YNR069C|BUL3	16.5	16.8	14.69	16	47.48	47.31	43.3	46.03
BSC6	Protein of unknown function with 8 putative transmembrane segments	YOL137W	29.96	32.25	30.65	30.95	40.23	40.29	38.73	39.75
BSD2	Heavy metal ion homeostasis protein	YBR290W	92.87	99.62	92.08	94.86	120.08	113.92	110.79	114.93
BSP1	Adapter that links synaptojanins to the cortical actin cytoskeleton	YPR171W	28.71	29.21	29.28	29.07	33.55	33.74	34.76	34.02
BST1	GPI inositol deacylase of the endoplasmic reticulum (ER)	YFL025C|PER17	13.51	14.97	13.84	14.11	19.72	20.49	18.88	19.7
BTN2	v-SNARE binding protein	YGR142W	69.61	88.39	64.86	74.29	46.13	46.79	37.16	43.36
BTS1	Geranylgeranyl diphosphate synthase	YPL069C|farnesyltranstransferase	26.82	25.99	24.57	25.79	25.77	26.05	28.7	26.84
BTT1	Heterotrimeric nascent polypeptide-associated complex beta3 subunit	YDR252W	14.39	15.15	14.23	14.59	21.33	21.82	22.58	21.91
BUB1	Protein kinase involved in the cell cycle checkpoint into anaphase	YGR188C	8.91	8.68	8.45	8.68	9.17	9.11	8.44	8.91
BUB2	Mitotic exit network regulator	YMR055C|PAC7	24.87	25.8	25.85	25.51	31.07	28.07	28.16	29.1
BUB3	Kinetochore checkpoint WD40 repeat protein	YOR026W|PAC9	48.65	45.71	47.02	47.13	45.06	46.21	45.79	45.69
BUD13	Subunit of the RES complex	YGL174W|CWC26	24.32	27.36	25.39	25.69	29.43	27.29	28.51	28.41
BUD14	Protein involved in bud-site selection	YAR014C	41.8	41.38	42.01	41.73	60.29	62.58	62.58	61.82
BUD16	Putative pyridoxal kinase	YEL029C|putative pyridoxal kinase BUD16	48.44	51.94	48.95	49.78	119.99	116.26	111.44	115.9
BUD17	Putative pyridoxal kinase	YNR027W|putative pyridoxal kinase BUD17	66.97	65.02	62.71	64.9	74.49	79.41	85.75	79.89
BUD2	GTPase activating factor for Rsr1p/Bud1p	YKL092C|CLA2|ERC25	12.62	12.7	13.2	12.84	10.82	11.1	11.88	11.27
BUD20	C2H2-type zinc finger protein required for ribosome assembly	YLR074C	218.27	205.5	224.54	216.1	149.57	181.62	197.67	176.29
BUD21	Component of small ribosomal subunit (SSU) processosome	YOR078W|UTP16|YOR29-29	151.72	151.14	162.33	155.06	100.95	116.6	121.07	112.87
BUD22	Protein required for rRNA maturation and ribosomal subunit biogenesis	YMR014W	49.67	53.11	48.98	50.59	45.9	53.22	51.54	50.22
BUD23	Methyltransferase	YCR047C	95.05	102.9	97.14	98.36	105.04	114.78	111.03	110.28
BUD25	Protein involved in bud-site selection	YER014C-A	14.83	16.51	17.01	16.12	18.38	16.55	14.54	16.49
BUD27	Unconventional prefoldin protein involved in translation initiation	YFL023W|URI1	32.7	35.59	34.44	34.25	26.49	28.38	26	26.96
BUD3	Protein involved in bud-site selection	YCL014W|YCL012W	11.27	10.76	10.78	10.93	10.21	10.34	11.04	10.53
BUD31	Component of the SF3b subcomplex of the U2 snRNP	YCR063W|CWC14	9.9	11.02	13.1	11.34	16.11	18.04	18.53	17.56
BUD32	Protein kinase	YGR262C|LDB14	79.67	80.51	83.22	81.13	81.87	81.66	84.54	82.69
BUD4	Anillin-like protein involved in bud-site selection	YJR092W	22.11	19.63	22.93	21.56	22.41	23.05	22.84	22.77
BUD5	GTP/GDP exchange factor for Rsr1p (Bud1p)	YCR038C	9.4	9.84	9.38	9.54	11.22	11.19	10.57	10.99
BUD6	Actin- and formin-interacting protein	YLR319C|AIP3	20.61	22.51	21.05	21.39	23.89	24.27	24.32	24.16
BUD7	Member of the ChAPs family (Chs5p-Arf1p-binding proteins)	YOR299W	29.34	28.28	28.02	28.55	47.15	45.62	48.25	47.01
BUD8	Protein involved in bud-site selection	YLR353W	17.17	16.48	18.64	17.43	24.41	24.45	26.44	25.1
BUD9	Protein involved in bud-site selection	YGR041W	26.44	27.77	27.03	27.08	51.71	51.03	52.36	51.7
BUG1	Cis-golgi localized protein involved in ER to Golgi transport	YDL099W	143.69	165.95	139.44	149.69	148.54	149.26	137.75	145.18
BUL1	Ubiquitin-binding component of the Rsp5p E3-ubiquitin ligase complex	YMR275C|DAG1|RDS1|SMM2|ubiquitin-ubiquitin ligase BUL1	15.02	16.12	15.73	15.62	21.99	21.18	21.94	21.7
BUL2	Component of the Rsp5p E3-ubiquitin ligase complex	YML111W|ubiquitin-ubiquitin ligase BUL2	27.99	27.46	27.96	27.8	32.07	30.94	32.13	31.71
BUR2	Cyclin for the Sgv1p (Bur1p) protein kinase	YLR226W|CST4	31.34	31.29	30.02	30.88	33.31	38.03	42.13	37.82
BUR6	Subunit of a heterodimeric NC2 transcription regulator complex	YER159C|NCB1	495.85	513.07	490.88	499.93	544.32	556.32	545.83	548.82
BXI1	Protein involved in apoptosis	YNL305C|YBH3	157.06	165.24	150.72	157.67	133.61	126.67	125.11	128.46
BYE1	Negative regulator of transcription elongation	YKL005C	53.77	51.67	50.52	51.98	49.83	48.4	47.16	48.46
BZZ1	SH3 domain protein implicated in regulating actin polymerization	YHR114W|LSB7	41.41	40.98	40.71	41.03	34.98	34.58	34.35	34.64
CAB1	Pantothenate kinase, ATP:D-pantothenate 4'-phosphotransferase	YDR531W|pantothenate kinase	74.96	71.9	76.47	74.44	109.14	111.39	109.64	110.06
CAB2	Subunit of the CoA-Synthesizing Protein Complex (CoA-SPC)	YIL083C|phosphopantothenate--cysteine ligase CAB2	105.91	105.27	103.9	105.02	158.13	157.13	157.64	157.63
CAB3	Subunit of PPCDC and CoA-SPC complexes involved in CoA biosynthesis	YKL088W|phosphopantothenoylcysteine decarboxylase complex subunit CAB3	46.73	47.75	44.49	46.32	47.47	49.98	47.89	48.45
CAB4	Subunit of the CoA-Synthesizing Protein Complex (CoA-SPC)	YGR277C|putative pantetheine-phosphate adenylyltransferase	67.54	73.84	66.72	69.37	71.51	70.81	69.49	70.61
CAB5	Subunit of the CoA-Synthesizing Protein Complex (CoA-SPC)	YDR196C|putative dephospho-CoA kinase	76.97	78.38	74.13	76.49	84.67	82.84	83.79	83.76
CAC2	Subunit of chromatin assembly factor I (CAF-1), with Rlf2p and Msi1p	YML102W	39.89	37.66	40.93	39.49	44.57	44.68	45.85	45.03
CAD1	AP-1-like basic leucine zipper (bZIP) transcriptional activator	YDR423C|YAP2	46.44	48.98	45.45	46.96	57.34	54.97	56.2	56.17
CAF120	Part of the CCR4-NOT transcriptional regulatory complex	YNL278W	8.57	7.75	9.24	8.52	10.45	11.74	11.06	11.08
CAF130	Subunit of the CCR4-NOT transcriptional regulatory complex	YGR134W|CCR4-NOT core subunit CAF130	13.1	13.06	12.71	12.96	15.33	15.09	14.88	15.1
CAF16	Part of evolutionarily-conserved CCR4-NOT regulatory complex	YFL028C|putative ATP-binding cassette family ATPase CAF16	78.74	79.78	81.56	80.03	203.98	193.06	186.68	194.57
CAF20	Phosphoprotein of the mRNA cap-binding complex	YOR276W|CAF2|CAP20	346.14	351.63	343.63	347.14	257.71	260.95	258.13	258.93
CAF4	WD40 repeat-containing protein associated with the CCR4-NOT complex	YKR036C	30.18	31.04	32.21	31.14	47.18	47.04	46.12	46.78
CAF40	Component of the CCR4-NOT transcriptional complex	YNL288W|CCR4-NOT core subunit CAF40	62.09	66.15	59.59	62.61	67.07	69.02	65.02	67.04
CAJ1	Nuclear type II J heat shock protein of the E. coli dnaJ family	YER048C	90.6	89.86	91.25	90.57	93.03	88.11	87.81	89.65
CAK1	Cyclin-dependent kinase-activating kinase	YFL029C|CIV1	48.16	50.24	47.66	48.69	71.87	70.32	71.75	71.32
CAM1	Nuclear protein required for transcription of MXR1	YPL048W|TEF3	438.09	451.99	417.75	435.95	348.5	355.76	362.39	355.55
CAN1	Plasma membrane arginine permease	YEL063C	53.25	50.24	54.9	52.8	89.82	96.5	96.61	94.31
CAP1	Alpha subunit of the capping protein heterodimer (Cap1p and Cap2p)	YKL007W	154.33	146.87	148.81	150	142.95	135.52	134.58	137.68
CAP2	Beta subunit of the capping protein heterodimer (Cap1p and Cap2p)	YIL034C	123.16	125.35	118.93	122.48	162.86	162.19	159.23	161.43
CAR1	Arginase	YPL111W|LPH15|arginase|cargA	19.85	21.87	20.96	20.89	26.31	27.22	29.08	27.54
CAR2	L-ornithine transaminase (OTAse)	YLR438W|cargB|ornithine-oxo-acid transaminase	133.68	135.14	126.06	131.63	95.57	94.16	93.8	94.51
CAT2	Carnitine acetyl-CoA transferase	YML042W|YCAT|carnitine O-acetyltransferase CAT2	26.47	27.97	28.13	27.52	28.1	27.64	27.5	27.74
CAT5	Protein required for ubiquinone (Coenzyme Q) biosynthesis	YOR125C|COQ7|putative monooxygenase CAT5	85.98	89.79	84	86.59	83.81	78.03	79.2	80.35
CAT8	Zinc cluster transcriptional activator	YMR280C|DIL1|MSP8	21.84	20.57	22.28	21.56	7.76	7.96	8.38	8.04
CAX4	Dolichyl pyrophosphate (Dol-P-P) phosphatase	YGR036C|CWH8	36.39	36.52	33.2	35.37	33.31	36.4	38.03	35.91
CBC2	Small subunit of the heterodimeric cap binding complex with Sto1p	YPL178W|CBP20|MUD13|SAE1	111.07	107.16	111.96	110.06	133.05	130.34	132.89	132.1
CBF1	Basic helix-loop-helix (bHLH) protein	YJR060W|CEP1|CPF1	50.51	52.43	48.87	50.61	57.28	58.28	53.59	56.38
CBF2	Essential kinetochore protein	YGR140W|CBF3A|CEP2|CSL5|CTF14|NDC10	13.17	12.32	13.69	13.06	12.98	13.5	13.69	13.39
CBF5	Pseudouridine synthase catalytic subunit of box H/ACA snoRNPs	YLR175W|pseudouridine synthase CBF5	201.41	211.99	212.23	208.54	160.84	184.8	179.23	174.96
CBK1	Serine/threonine protein kinase of the the RAM signaling network	YNL161W	49.28	49.97	49.8	49.68	44.67	46.09	45.41	45.39
CBP1	Mitochondrial protein, regulator of COB mRNA stability and translation	YJL209W	28.2	27.46	26.88	27.52	27.94	29.86	29.75	29.18
CBP2	Required for splicing of the group I intron bI5 of the COB pre-mRNA	YHL038C	16.29	17.01	15	16.1	27.32	26.45	26.49	26.75
CBP3	Mitochondrial protein required for assembly of cytochrome bc1 complex	YPL215W	92.61	96.06	94.44	94.37	70.35	70.63	71.08	70.68
CBP4	Mitochondrial protein required for assembly of cytochrome bc1 complex	YGR174C	154.26	140.66	146.81	147.24	41.63	37.63	39.41	39.56
CBP6	Mitochondrial protein required for translation of the COB mRNA	YBR120C	51.81	46.35	42.27	46.81	32.53	31.21	25.78	29.84
CBR1	Microsomal cytochrome b reductase	YIL043C|CBR5	322.1	342.85	334.74	333.23	413.23	405.6	421.36	413.4
CBS1	Mitochondrial translational activator of the COB mRNA	YDL069C	22.13	21.34	21.92	21.8	22.87	23.95	23.86	23.56
CBS2	Mitochondrial translational activator of the COB mRNA	YDR197W|CBP7	44.37	44.68	41.06	43.37	41.76	39.6	40.72	40.69
CBT1	Protein involved in 5' RNA end processing	YKL208W|SOC1	24.5	23.41	23.95	23.96	37.35	35.38	36.22	36.32
CCA1	ATP (CTP):tRNA-specific tRNA nucleotidyltransferase	YER168C|TNT1	34.53	37.32	35.05	35.63	43.35	43.77	42.63	43.25
CCC1	Putative vacuolar Fe2+/Mn2+ transporter	YLR220W	140.33	128.87	136.26	135.16	103.72	101.03	96.12	100.29
CCC2	Cu(+2)-transporting P-type ATPase	YDR270W|Cu(2+)-transporting P-type ATPase CCC2	16.81	19.76	16.46	17.68	25.23	24.32	29.64	26.4
CCE1	Mitochondrial cruciform cutting endonuclease	YKL011C|MGT1	20.6	20.17	21.36	20.71	30.16	29.39	27.44	29
CCH1	Voltage-gated high-affinity calcium channel	YGR217W	6.82	6.68	7.17	6.89	6.05	6.45	6.04	6.18
CCL1	Cyclin associated with protein kinase Kin28p	YPR025C	37.3	37	38.6	37.64	53.21	47.58	49.77	50.19
CCM1	Mitochondrial 15S rRNA-binding protein	YGR150C|DMR1|RRG2	26.36	26.4	25.55	26.1	19.36	20.2	19.9	19.82
CCP1	Mitochondrial cytochrome-c peroxidase	YKR066C	265.64	279.63	248.37	264.54	260.39	250.55	237.85	249.6
CCR4	Component of the CCR4-NOT transcriptional complex	YAL021C|FUN27|NUT21	49.67	50.55	50.71	50.31	48.95	49.43	50.61	49.66
CCS1	Copper chaperone for superoxide dismutase Sod1p	YMR038C|CCS|LYS7	158.72	183.3	156.9	166.31	229.86	223.88	232.12	228.62
CCT2	Subunit beta of the cytosolic chaperonin Cct ring complex	YIL142W|BIN3|TCP2	122.98	123.58	123.61	123.39	107.75	111.75	110.1	109.87
CCT3	Subunit of the cytosolic chaperonin Cct ring complex	YJL014W|BIN2|TCP3	100.98	108.76	108	105.91	106.72	107.01	107.14	106.96
CCT4	Subunit of the cytosolic chaperonin Cct ring complex	YDL143W|ANC2|TCP4	118.24	118.09	116.24	117.52	115.64	118.29	116.12	116.68
CCT5	Subunit of the cytosolic chaperonin Cct ring complex	YJR064W|TCP5	114.79	116.95	114.91	115.55	102.28	107.6	106.17	105.35
CCT6	Subunit of the cytosolic chaperonin Cct ring complex	YDR188W|HTR3|TCP20|TCP6	204.03	202.07	207.24	204.45	219.13	229.46	231.23	226.6
CCT7	Subunit of the cytosolic chaperonin Cct ring complex	YJL111W|TCP7	114.71	118.55	115.37	116.21	101.49	104.17	103.92	103.2
CCT8	Subunit of the cytosolic chaperonin Cct ring complex	YJL008C	95.04	97.24	90.04	94.11	84.7	87.84	90.89	87.81
CCW12	Cell wall mannoprotein	YLR110C	14722.2	13325.8	14693.6	14247.2	10161.9	9740.88	10099.9	10000.9
CCW14	Covalently linked cell wall glycoprotein	YLR390W-A|ICWP|SSR1|YLR391W|YLR391W-A	1310.81	1309.6	1301.89	1307.43	748.05	746.95	739.93	744.98
CCZ1	Protein involved in vacuolar assembly	YBR131W|CVT16	17.6	17.53	16.28	17.14	18.58	20.4	20.13	19.7
CDA1	Chitin deacetylase	YLR307W|chitin deacetylase CDA1	50.21	59.98	48.11	52.76	54.52	50.32	47.11	50.65
CDA2	Chitin deacetylase	YLR308W|chitin deacetylase CDA2	6.92	12.72	8.05	9.23	5.4	4.04	3.59	4.35
CDC1	Putative lipid phosphatase of the endoplasmic reticulum	YDR182W|DSC1|DSR1|ESP2|putative lipid phosphatase CDC1	42.56	49.76	42.19	44.83	54.31	56.47	50.94	53.91
CDC10	Component of the septin ring, required for cytokinesis	YCR002C|septin CDC10	81.95	83.95	81.4	82.43	112.74	106.65	107.5	108.96
CDC11	Component of the septin ring that is required for cytokinesis	YJR076C|PSL9|septin CDC11	88.55	87.68	88.07	88.1	86.93	87.3	86.75	86.99
CDC12	Component of the septin ring that is required for cytokinesis	YHR107C|CLA10|PSL7|septin CDC12	70.14	71.52	71.05	70.91	67.85	69.51	69.93	69.1
CDC123	Protein involved in nutritional control of the cell cycle	YLR215C	37.49	44.75	38.93	40.39	42.1	42.56	44.08	42.91
CDC13	Single stranded DNA-binding protein found at TG1-3 telomere G-tails	YDL220C|EST4	8.36	8.54	8.55	8.49	10.36	10.17	9.26	9.93
CDC14	Protein phosphatase required for mitotic exit	YFR028C|OAF3	49.92	51.5	48.79	50.07	56.96	60.69	58.62	58.76
CDC15	Protein kinase of the Mitotic Exit Network	YAR019C|LYT1	12.06	11.99	12.17	12.07	12.94	13.52	13.75	13.41
CDC16	Subunit of the anaphase-promoting complex/cyclosome (APC/C)	YKL022C|anaphase promoting complex subunit CDC16	22.85	23.37	22.31	22.85	29.91	29.13	29.54	29.53
CDC19	Pyruvate kinase	YAL038W|PYK1|pyruvate kinase CDC19	3578.7	3892.94	3623.18	3698.27	3931.27	3882.96	4278.39	4030.87
CDC20	Activator of anaphase-promoting complex/cyclosome (APC/C)	YGL116W|PAC5	30	26.74	28.59	28.44	44.67	43.15	43.35	43.72
CDC21	Thymidylate synthase	YOR074C|CRT9|TMP1|YOR29-25|thymidylate synthase	65.96	60.1	68.96	65.01	52.95	53.43	50.97	52.45
CDC23	Subunit of the Anaphase-Promoting Complex/Cyclosome (APC/C)	YHR166C|anaphase promoting complex subunit CDC23	15.63	16.09	14.85	15.52	24.41	23.24	24.21	23.95
CDC24	Guanine nucleotide exchange factor for Cdc42p	YAL041W|CLS4	36.73	37.36	37.01	37.03	45.69	46.3	45.23	45.74
CDC25	Membrane bound guanine nucleotide exchange factor	YLR310C|CDC25'|CTN1	39.52	38.98	40.13	39.54	33.16	33.81	31.22	32.73
CDC26	Subunit of the Anaphase-Promoting Complex/Cyclosome (APC/C)	YFR036W|HIT3|SCD26|anaphase promoting complex subunit CDC26	86.7	76.95	91.22	84.96	66.92	73.26	76.97	72.38
CDC27	Subunit of the Anaphase-Promoting Complex/Cyclosome (APC/C)	YBL084C|APC3|SNB1|anaphase promoting complex subunit CDC27	22.13	24.52	22.27	22.98	24.16	24.02	22.92	23.7
CDC28	Cyclin-dependent kinase (CDK) catalytic subunit	YBR160W|CDK1|HSL5|SRM5	60.94	63.89	58.6	61.14	70.43	68.49	70.04	69.65
CDC3	Component of the septin ring that is required for cytokinesis	YLR314C|septin CDC3	89.95	84.73	91.01	88.56	100.04	102.27	99.22	100.51
CDC31	Calcium-binding component of the spindle pole body (SPB) half-bridge	YOR257W|DSK1	119.47	122.04	126.5	122.67	91.14	88.66	87.74	89.18
CDC33	mRNA cap binding protein and translation initiation factor eIF4E	YOL139C|TIF45	617.96	587.9	605.33	603.73	410.51	423.44	415.33	416.43
CDC34	Ubiquitin-conjugating enzyme (E2)	YDR054C|DNA6|SCF E2 ubiquitin-protein ligase catalytic subunit CDC34|UBC3	123.18	133.09	127.72	128	135.02	140.13	143.79	139.65
CDC36	Component of the kinetochore-associated Ndc80 complex	YDL165W|CCR4-NOT core subunit CDC36|DNA19|NOT2	69.04	72.08	71.88	71	85.59	88.51	83.54	85.88
CDC37	Essential Hsp90p co-chaperone	YDR168W|SMO1	54.02	61.54	55.92	57.16	58.35	54.83	53.51	55.57
CDC39	Component of the CCR4-NOT transcriptional complex	YCR093W|CCR4-NOT core subunit CDC39|NOT1|ROS1|SMD6	25.45	22.57	24.97	24.33	14.43	15.1	14.09	14.54
CDC4	F-box protein required for both the G1/S and G2/M phase transitions	YFL009W|SCF ubiquitin ligase complex subunit CDC4	40.89	46.95	40.85	42.9	53.13	54.3	54.61	54.02
CDC40	Pre-mRNA splicing factor	YDR364C|PRP17|SLT15|SLU4	36.66	36.29	38.21	37.06	34.97	35.38	35.35	35.23
CDC42	Small rho-like GTPase	YLR229C	206.67	206.21	212.38	208.42	189.01	191.49	194.59	191.7
CDC43	Beta subunit of geranylgeranyltransferase type I	YGL155W|CAL1|protein geranylgeranyltransferase type I subunit CDC43	39.41	39.59	38.33	39.11	49.5	49.19	53.63	50.77
CDC45	DNA replication initiation factor	YLR103C|SLD4	24.94	25.17	25.93	25.35	19.32	21.26	19.31	19.97
CDC48	AAA ATPase	YDL126C|AAA family ATPase CDC48	253.39	265.84	243.74	254.32	276.48	270.16	260.26	268.97
CDC5	Polo-like kinase with multiple functions in mitosis and cytokinesis	YMR001C|MSD2|PKX2|polo kinase CDC5	33.82	31.38	36.31	33.84	42.92	42.38	44.06	43.12
CDC50	Endosomal protein that interacts with phospholipid flippase Drs2p	YCR094W	29.94	31.77	30.97	30.89	38.8	38.96	35.56	37.77
CDC53	Cullin	YDL132W|cullin CDC53	43.59	42.43	42.93	42.98	40.93	40.26	41.3	40.83
CDC55	Non-essential regulatory subunit B of protein phosphatase 2A (PP2A)	YGL190C	49.73	53.12	51.56	51.47	43.59	46.44	44.14	44.72
CDC6	Essential ATP-binding protein required for DNA replication	YJL194W|AAA family ATPase CDC6	25.25	27.35	26.29	26.3	21.92	22.81	22.49	22.41
CDC60	Cytosolic leucyl tRNA synthetase	YPL160W|leucine--tRNA ligase CDC60	88.82	89.95	88.97	89.25	110.57	114.2	105.88	110.22
CDC65	Glutamine tRNA (tRNA-Gln), predicted by tRNAscan-SE analysis	tQ(CUG)M|DNA33|SUP60|SUP70	0	0	0	0	0	0	0	0
CDC7	DDK (Dbf4-dependent kinase) catalytic subunit	YDL017W|LSD6|SAS1	20.61	21.11	21.54	21.08	18.73	19.85	19.44	19.34
CDC73	Component of the Paf1p complex	YLR418C	48.3	53.22	47.71	49.74	49.72	50.44	50.36	50.17
CDC8	Thymidylate and uridylate kinase	YJR057W|bifunctional thymidylate/uridylate kinase	53.88	54.99	57.01	55.29	65.66	66.32	65.66	65.88
CDC9	DNA ligase found in the nucleus and mitochondria	YDL164C|DNA ligase (ATP) CDC9|MMS8	31.43	30.45	31.49	31.12	29.2	28.98	29.05	29.08
CDD1	Cytidine deaminase	YLR245C|cytidine deaminase	31.7	31.56	29.4	30.89	39.07	38.08	37.42	38.19
CDH1	Activator of anaphase-promoting complex/cyclosome (APC/C)	YGL003C|HCT1	53.76	51.47	52.45	52.56	55.4	56.11	56.82	56.11
CDS1	Phosphatidate cytidylyltransferase (CDP-diglyceride synthetase)	YBR029C|CDG1|phosphatidate cytidylyltransferase	62.23	51.06	53.54	55.61	44.48	45.11	42.52	44.04
CEF1	Essential splicing factor	YMR213W|NTC85	22.89	25.41	22.72	23.67	23.46	24.04	23.92	23.81
CEG1	Alpha (guanylyltransferase) subunit of the mRNA capping enzyme	YGL130W	50.72	54.24	52.23	52.4	63.71	64.42	63.57	63.9
CEM1	Mitochondrial beta-keto-acyl synthase	YER061C|fatty acid synthase CEM1	30.25	32.94	29.86	31.02	59.24	60.07	58.39	59.23
CEP3	Essential kinetochore protein	YMR168C|CBF3|CBF3B|CSL1	13.25	14.97	12.92	13.71	18.76	18.6	18.8	18.72
CET1	RNA 5'-triphosphatase	YPL228W|CES5	36.19	37.46	37.46	37.04	41.54	41.35	41.63	41.5
CEX1	Component of the nuclear aminoacylation-dependent tRNA export pathway	YOR112W	18.96	19.42	19.34	19.24	24.35	24	23.52	23.96
CFD1	Highly conserved iron-sulfur cluster binding protein	YIL003W|DRE3	39.19	38.11	37.4	38.23	64.3	60.64	62.1	62.35
CFT1	RNA-binding subunit of the mRNA cleavage and polyadenylation factor	YDR301W|YHH1	16.7	15.79	16.91	16.46	15.04	16.31	15.86	15.74
CFT2	Subunit of the mRNA cleavage and polyadenlylation factor (CPF)	YLR115W|YDH1	17.49	17.26	16.62	17.12	19.62	19.81	19.16	19.53
CGI121	Component of the EKC/KEOPS complex	YML036W	27.62	32.3	28.36	29.43	39.75	33.79	33.69	35.74
CGR1	Protein involved in nucleolar integrity and processing of pre-rRNA	YGL029W	132.6	144.44	148.72	141.92	89.03	100.22	94.8	94.68
CHA1	Catabolic L-serine (L-threonine) deaminase	YCL064C|L-serine/L-threonine ammonia-lyase CHA1	465.55	617.45	459.85	514.28	1081.63	971.14	996.91	1016.56
CHA4	DNA binding transcriptional activator	YLR098C|SIL2|SIL3	17.82	22.19	18.59	19.53	21.58	22.46	20.5	21.51
CHC1	Clathrin heavy chain	YGL206C|SWA5	27.37	25.1	27.34	26.6	22.8	22.71	21.7	22.4
CHD1	Chromatin remodeler that regulates various aspects of transcription	YER164W	18.38	18.57	19	18.65	20.22	19.9	19.67	19.93
CHK1	Serine/threonine kinase and DNA damage checkpoint effector	YBR274W	19.61	21.38	18.99	19.99	30	29.84	29.29	29.71
CHL1	Probable DNA helicase	YPL008W|CTF1|LPA9|MCM12	20.87	20.24	20.72	20.61	19.52	20.27	19.23	19.67
CHL4	Outer kinetochore protein required for chromosome stability	YDR254W|CTF17|MCM17	16.28	17.21	14.99	16.16	34.4	33.51	31.34	33.08
CHO1	Phosphatidylserine synthase	YER026C|CDP-diacylglycerol-serine O-phosphatidyltransferase|PSS1	107.47	81.76	97.03	95.42	125.71	118.53	119.63	121.29
CHO2	Phosphatidylethanolamine methyltransferase (PEMT)	YGR157W|PEM1|phosphatidylethanolamine N-methyltransferase	20.93	16.36	19.27	18.85	41.76	40.18	38.96	40.3
CHS1	Chitin synthase I	YNL192W|USA4|chitin synthase CHS1	52.05	52.7	53.46	52.73	61.31	63.08	63.72	62.7
CHS2	Chitin synthase II	YBR038W|chitin synthase CHS2	21.32	18.76	21.14	20.41	23.57	25.79	24.63	24.66
CHS3	Chitin synthase III	YBR023C|CAL1|CSD2|DIT101|KTI2|chitin synthase CHS3	32.54	29.59	33.67	31.94	30.57	31.32	31.81	31.23
CHS5	Component of the exomer complex	YLR330W|CAL3	104.5	101.02	102.25	102.59	99.23	99.48	98.01	98.91
CHS6	Member of the ChAPs (Chs5p-Arf1p-binding proteins) family	YJL099W|CSD3	20.24	20.7	19.85	20.26	27.27	26.55	26.81	26.88
CHS7	Protein of unknown function	YHR142W	64.26	64.11	64.09	64.15	101.32	106.21	103.63	103.72
CHZ1	Histone chaperone for Htz1p/H2A-H2B dimer	YER030W	184.78	172.43	180.6	179.27	175.5	161.3	158.58	165.13
CIA1	Component of cytosolic iron-sulfur protein assembly (CIA) machinery	YDR267C	51.87	54	52.44	52.77	71.19	65.85	66.77	67.94
CIA2	Component of cytosolic iron-sulfur protein assembly (CIA) machinery	YHR122W	61.13	62.22	62.81	62.05	136.39	136.54	131.4	134.78
CIC1	Essential protein that interacts with proteasome components	YHR052W|NSA3	96.38	99.63	99.93	98.65	66.93	73.4	78.7	73.01
CIK1	Kinesin-associated protein	YMR198W	14.36	13.45	14.1	13.97	20.04	19.3	19.91	19.75
CIN1	Tubulin folding factor D involved in beta-tubulin (Tub2p) folding	YOR349W	8.33	9.03	8.7	8.68	9.2	9.34	9.34	9.29
CIN2	GTPase-activating protein (GAP) for Cin4p	YPL241C	31.63	32	31.63	31.75	48.14	47.4	44.86	46.8
CIN4	GTP-binding protein involved in beta-tubulin (Tub2p) folding	YMR138W|GTP1|UGX1	24.55	21.01	26.48	24.01	24.37	25.49	23.74	24.53
CIN5	Basic leucine zipper (bZIP) transcription factor of the yAP-1 family	YOR028C|HAL6|YAP4	27.98	31.79	26.06	28.61	16.45	16.91	16.8	16.72
CIN8	Kinesin motor protein	YEL061C|KSL2|SDS15	23.71	23.62	24.76	24.03	21.12	21.97	22.48	21.86
CIR1	Mitochondrial protein that interacts with frataxin (Yfh1p)	YGR207C	148.26	146.82	150.81	148.63	162.33	157.05	155.49	158.29
CIR2	Putative ortholog of human ETF-dH	YOR356W	41.75	35.75	43.57	40.36	15.96	15.85	16.37	16.06
CIS3	Mannose-containing glycoprotein constituent of the cell wall	YJL158C|CCW11|CCW5|PIR4	637.05	552.49	705.83	631.79	376.55	413.28	444.32	411.38
CIT1	Citrate synthase	YNR001C|CS1|LYS6|citrate (Si)-synthase CIT1	540.2	538.37	532.65	537.07	305.16	276.69	261.09	280.98
CIT2	Citrate synthase	YCR005C|citrate (Si)-synthase CIT2	1721.49	1843.01	1715.06	1759.85	3369.98	3114.44	2965.35	3149.92
CIT3	Dual specificity mitochondrial citrate and methylcitrate synthase	YPR001W|citrate (Si)-synthase CIT3	21.22	21.81	22.4	21.81	23.53	23.58	21.62	22.91
CKA1	Alpha catalytic subunit of casein kinase 2 (CK2)	YIL035C	72.79	76.84	73.12	74.25	86.42	82.5	77.48	82.13
CKA2	Alpha' catalytic subunit of casein kinase 2 (CK2)	YOR061W|YOR29-12	112.29	117.09	107.89	112.42	94.15	100.61	97.49	97.42
CKB1	Beta regulatory subunit of casein kinase 2 (CK2)	YGL019W	127.39	125.13	123.32	125.28	119.92	121.95	123.46	121.78
CKB2	Beta' regulatory subunit of casein kinase 2 (CK2)	YOR039W	78.51	84.38	76.36	79.75	89.06	87.06	83.74	86.62
CKI1	Choline kinase	YLR133W|bifunctional choline kinase/ethanolamine kinase CKI1	30.67	30.05	29.19	29.97	43.55	43	42.95	43.17
CKS1	Cyclin-dependent protein kinase regulatory subunit and adaptor	YBR135W	155.99	140.73	145.85	147.52	101.28	100.1	104.55	101.98
CLA4	Cdc42p-activated signal transducing kinase	YNL298W|ERC10	24.62	23.49	24.73	24.28	27.16	26.76	28.23	27.39
CLB1	B-type cyclin involved in cell cycle progression	YGR108W|SCB1	70.52	69.09	75.76	71.79	138.13	139.28	145.18	140.86
CLB2	B-type cyclin involved in cell cycle progression	YPR119W	26.83	24.63	28.19	26.55	34.43	35.32	36.27	35.34
CLB3	B-type cyclin involved in cell cycle progression	YDL155W	61.63	60.19	60.64	60.82	61.07	65.04	65.83	63.98
CLB4	B-type cyclin involved in cell cycle progression	YLR210W	22.06	21.3	22.16	21.84	28	28.71	28.09	28.27
CLB5	B-type cyclin involved in DNA replication during S phase	YPR120C	36.57	38.58	35.32	36.82	36.34	35.8	35.95	36.03
CLB6	B-type cyclin involved in DNA replication during S phase	YGR109C	9.06	9.19	10.14	9.46	13.8	14.46	14.1	14.12
CLC1	Clathrin light chain	YGR167W|SCD4	219.08	218.32	213.02	216.81	204.37	192.02	188.22	194.87
CLD1	Mitochondrial cardiolipin-specific phospholipase	YGR110W	15.12	14.25	16.24	15.21	21.34	19.87	20.11	20.44
CLF1	Member of the NineTeen Complex (NTC)	YLR117C|NTC77|SYF3	42.64	43.55	41.56	42.58	40.4	40.4	42.31	41.03
CLG1	Cyclin-like protein that interacts with Pho85p	YGL215W	86.88	96.42	99.25	94.18	133.64	139.03	131.32	134.66
CLN1	G1 cyclin involved in regulation of the cell cycle	YMR199W	73.58	71.54	78.27	74.46	60.32	62.19	63.56	62.02
CLN2	G1 cyclin involved in regulation of the cell cycle	YPL256C	17.64	18.92	21.79	19.45	34.7	33.53	32.57	33.6
CLN3	G1 cyclin involved in cell cycle progression	YAL040C|DAF1|FUN10|WHI1	23.93	24.54	25.95	24.81	28.3	32.86	36.38	32.52
CLP1	Component of the cleavage and polyadenylation factor I (CF I)	YOR250C	24.46	24.23	22.97	23.89	27.02	29.25	25.69	27.32
CLU1	Subunit of the eukaryotic translation initiation factor 3 (eIF3)	YMR012W|TIF31	52.43	47.97	52.08	50.82	35.49	36.21	35.79	35.83
CMC1	Copper-binding protein of the mitochondrial intermembrane space	YKL137W	112.58	114.27	110.94	112.6	83.93	77.34	76.17	79.15
CMC2	Protein involved in respiratory chain complex assembly or maintenance	YBL059C-A	124.6	136.05	133.47	131.38	96.4	87.08	84.13	89.2
CMC4	Protein that localizes to the mitochondrial intermembrane space	YMR194C-B	291.69	262.09	288.24	280.67	203.52	192.74	196.9	197.72
CMD1	Calmodulin	YBR109C|CaM	477.03	468.27	456.16	467.15	438.94	422.82	437.24	433
CMK1	Calmodulin-dependent protein kinase	YFR014C	166.71	166	157.31	163.34	82.74	84.32	83.3	83.46
CMK2	Calmodulin-dependent protein kinase	YOL016C	119.99	138.37	111.76	123.37	126.34	121.37	117.94	121.88
CMP2	Calcineurin A	YML057W|CNA2	50.91	51.14	51.7	51.25	55.3	51.18	54.01	53.5
CMR1	DNA-binding protein with preference for UV-damaged DNA	YDL156W	20.46	18.35	20.16	19.66	20.64	22.03	21.84	21.5
CMS1	Putative subunit of the 90S preribosome processome complex	YLR003C	55.69	61.85	56.12	57.89	47.27	48.53	51.75	49.18
CNA1	Calcineurin A	YLR433C|CMP1	27.63	28.78	27.46	27.96	31.09	29.82	29.82	30.24
CNB1	Calcineurin B	YKL190W|CRV1|YCN2	224.84	218.5	219.06	220.8	229.59	231.81	223.76	228.39
CNE1	Calnexin	YAL058W|FUN48	23.23	23.12	22.89	23.08	30.91	31.62	33.24	31.92
CNL1	Subunit of the BLOC-1 complex involved in endosomal maturation	YDR357C|BLC1	169.2	165.14	158.38	164.24	121.24	111.63	112.39	115.09
CNM67	Component of the spindle pole body outer plaque	YNL225C	31.05	33.45	29.03	31.17	32.34	34.18	31.49	32.67
CNN1	Kinetochore protein	YFR046C	33.27	32.76	32.41	32.81	36.56	37.6	35.81	36.66
CNS1	TPR-containing co-chaperone	YBR155W	50.89	51.97	53.72	52.19	51.28	54	59.46	54.91
COA1	Mitochondrial inner membrane protein	YIL157C|FMP35	95.39	98.95	93.38	95.91	83.9	84.02	84.37	84.1
COA2	Cytochrome oxidase assembly factor	YPL189C-A	80.55	67.21	76.88	74.88	33.22	27.76	32.95	31.31
COA3	Mitochondrial inner membrane protein that regulates COX1 translation	YJL062W-A|COX25|RRG10	317.81	289.14	298.06	301.67	161	155.19	160.61	158.93
COA4	Twin Cx(9)C protein involved in cytochrome c oxidase organization	YLR218C|CMC3	78.14	71.64	72.96	74.25	70.01	64.35	70.94	68.43
COA6	Protein involved in cytochrome c oxidase assembly	YMR244C-A	206.17	200	206.6	204.25	182.96	169.36	166.1	172.81
COB	Cytochrome b	Q0105|COB1|CYTB|cytochrome b	2.4	3.83	2.28	2.84	0.6	0.62	0.54	0.58
COF1	Cofilin, involved in pH-dependent actin filament depolarization	YLL050C	1215.58	1165.49	1155.63	1178.9	1264.88	1181.49	1187.25	1211.21
COG1	Essential component of the conserved oligomeric Golgi complex	YGL223C|COD3|LDB11|SEC36	31.43	33.43	31.1	31.99	77.16	76.71	74.19	76.02
COG2	Essential component of the conserved oligomeric Golgi complex	YGR120C|SEC35	38.27	41.21	37.75	39.07	50.88	49.87	49.55	50.1
COG3	Essential component of the conserved oligomeric Golgi complex	YER157W|GRD20|SEC34	31.03	30.34	30.7	30.69	29.47	29.05	28.95	29.16
COG4	Essential component of the conserved oligomeric Golgi complex	YPR105C|COD1|SEC38|SGF1	29.92	31.06	29.85	30.28	35.52	34.61	34.62	34.92
COG5	Component of the conserved oligomeric Golgi complex	YNL051W|API4|COD4	24.96	29.92	26.89	27.26	30.85	28.22	30.89	29.99
COG6	Component of the conserved oligomeric Golgi complex	YNL041C|COD2|SEC37	30.42	30.45	31.01	30.63	38.32	38.79	37.02	38.04
COG7	Component of the conserved oligomeric Golgi complex	YGL005C|COD5	124.72	131.35	124.29	126.79	84.57	81.68	77.71	81.32
COG8	Component of the conserved oligomeric Golgi complex	YML071C|DOR1	37.82	37.92	36.53	37.42	43.62	46.39	43.45	44.49
COP1	Alpha subunit of COPI vesicle coatomer complex	YDL145C|RET1|SEC33|SOO1	64.75	60.68	64.95	63.46	57.09	59.06	58.21	58.12
COQ1	Hexaprenyl pyrophosphate synthetase	YBR003W|trans-hexaprenyltranstransferase	57.34	64.99	55.82	59.38	70.14	67.26	70.03	69.14
COQ10	Coenzyme Q (ubiquinone) binding protein	YOL008W	30.09	29.96	24.87	28.31	32.55	31.99	33.84	32.79
COQ2	Para hydroxybenzoate polyprenyl transferase	YNR041C|4-hydroxybenzoate octaprenyltransferase	26.5	28.36	29.54	28.13	35.54	35.46	35.86	35.62
COQ3	O-methyltransferase	YOL096C|hexaprenyldihydroxybenzoate methyltransferase	52.3	54.34	51.2	52.61	43.97	43.08	42.81	43.28
COQ4	Protein with a role in ubiquinone (Coenzyme Q) biosynthesis	YDR204W	74.09	78.26	70.65	74.33	78.11	70.52	74.15	74.26
COQ5	2-hexaprenyl-6-methoxy-1,4-benzoquinone methyltransferase	YML110C|2-hexaprenyl-6-methoxy-1,4-benzoquinone methyltransferase|DBI56	239.47	244.4	215.33	233.07	213.66	201.27	202.09	205.67
COQ6	Putative flavin-dependent monooxygenase	YGR255C|putative N,N-dimethylaniline monooxygenase COQ6	99.47	99.55	94.22	97.75	90.37	94.43	96.23	93.68
COQ8	Protein required for ubiquinone biosynthesis and respiratory growth	YGL119W|ABC1	33.65	33.11	31.86	32.87	33.3	34.44	34.79	34.18
COQ9	Protein required for ubiquinone biosynthesis and respiratory growth	YLR201C|FMP53	110.99	112.08	109.6	110.89	117.92	117.02	113.63	116.19
COR1	Core subunit of the ubiquinol-cytochrome c reductase complex	YBL045C|QCR1|ubiquinol--cytochrome-c reductase subunit COR1	364.91	352.65	372.96	363.51	104.67	98.09	92.28	98.35
COS1	Protein of unknown function	YNL336W	136.51	173.79	136.39	148.9	233.4	218.62	217.88	223.3
COS10	Protein of unknown function	YNR075W	37.56	55.64	39.03	44.08	62.13	64.41	64.08	63.54
COS111	Protein required for antifungal drug ciclopirox olamine resistance	YBR203W	33.16	33.55	31.66	32.79	14.84	14.69	15.68	15.07
COS12	Protein of unknown function	YGL263W	14.16	21.88	14.93	16.99	17.21	15.64	12.54	15.13
COS2	Protein of unknown function	YBR302C	28.42	35.9	29.05	31.12	45.75	43.42	41.18	43.45
COS3	Protein involved in salt resistance	YML132W	26.67	34.23	29.14	30.01	43.08	44.26	39.85	42.4
COS4	Protein of unknown function	YFL062W	36.68	44.84	36.93	39.48	61.42	57.22	54.6	57.75
COS5	Protein of unknown function	YJR161C	28.2	36.64	31.61	32.15	56.88	52.61	48.05	52.51
COS6	Protein of unknown function	YGR295C	114.12	148.3	113.86	125.43	283.03	260.13	264.71	269.29
COS7	Protein of unknown function	YDL248W	68.65	86.74	67.38	74.26	120.3	118.52	116.52	118.45
COS8	Nuclear membrane protein	YHL048W	88.1	96.96	83.12	89.39	148.33	142.58	145.45	145.45
COS9	Protein of unknown function	YKL219W	25.44	25.62	24.25	25.1	47.45	43.92	41.96	44.44
COT1	Vacuolar transporter that mediates zinc transport into the vacuole	YOR316C|metal cation transporter COT1	82.13	87.35	78.22	82.57	150.55	152.14	157.38	153.36
COX1	Subunit I of cytochrome c oxidase (Complex IV)	Q0045|OXI3|cytochrome c oxidase subunit 1	0.34	0.35	0.08	0.26	0.02	0.02	0.04	0.03
COX10	Heme A:farnesyltransferase	YPL172C	37.66	40.4	35.49	37.85	35.43	35.4	38.12	36.31
COX11	Protein required for delivery of copper to Cox1p	YPL132W|LPI13|PSO7	40.82	42.03	38.43	40.43	32.39	33.74	32.58	32.9
COX12	Subunit VIb of cytochrome c oxidase	YLR038C|cytochrome c oxidase subunit VIb	445.61	374.19	488.2	436	75.19	69.18	66.7	70.36
COX13	Subunit VIa of cytochrome c oxidase	YGL191W|cytochrome c oxidase subunit VIa	667.54	626.74	699.05	664.44	165.73	148.35	156.33	156.8
COX14	Mitochondrial membrane protein	YML129C	224.71	209.31	201.05	211.69	136.85	124.2	131.8	130.95
COX15	Protein required for the hydroxylation of heme O to form heme A	YER141W	63.97	66.45	65.56	65.33	45.3	41.67	42.53	43.17
COX16	Mitochondrial inner membrane protein	YJL003W	82.68	85.21	79.63	82.51	75.79	74.49	72.36	74.21
COX17	Copper metallochaperone that transfers copper to Sco1p and Cox11p	YLL009C	250.79	228.83	229.71	236.45	161.14	140.11	152.87	151.37
COX18	Protein required for membrane insertion of C-terminus of Cox2p	YGR062C|OXA2	39.72	40.77	37.84	39.44	47.08	45.14	47.45	46.55
COX19	Protein required for cytochrome c oxidase assembly	YLL018C-A	40.34	40.84	40.13	40.44	37.66	41.39	40.59	39.88
COX2	Subunit II of cytochrome c oxidase (Complex IV)	Q0250|OXI1|OXII|cytochrome c oxidase subunit 2	0.18	0.29	0.22	0.23	0.17	0.07	0.05	0.1
COX20	Mitochondrial inner membrane protein	YDR231C	215.02	205.8	209.11	209.98	134.27	122.41	124.13	126.94
COX23	Protein that functions in mitochondrial copper homeostasis	YHR116W	45.68	40.73	43.88	43.43	25.99	22.67	25.23	24.63
COX26	Putative protein of unknown function	YDR119W-A	649.96	619.39	677.12	648.82	42.09	39.4	43.19	41.56
COX3	Subunit III of cytochrome c oxidase (Complex IV)	Q0275|OXI2|cytochrome c oxidase subunit 3	0.27	0.15	0.16	0.19	0.23	0.27	0.04	0.18
COX4	Subunit IV of cytochrome c oxidase	YGL187C|cytochrome c oxidase subunit IV	482.54	435.91	530.48	482.98	53.42	51.71	53.51	52.88
COX5A	Subunit Va of cytochrome c oxidase	YNL052W|cytochrome c oxidase subunit Va	288.03	236.79	308.81	277.88	34.98	35.89	36.46	35.78
COX5B	Subunit Vb of cytochrome c oxidase	YIL111W|cytochrome c oxidase subunit Vb	764.64	727.87	687.95	726.82	831.92	753.56	755.23	780.24
COX6	Subunit VI of cytochrome c oxidase (Complex IV)	YHR051W|cytochrome c oxidase subunit VI	339.4	320.34	360.98	340.24	102.78	98.43	94.94	98.72
COX7	Subunit VII of cytochrome c oxidase (Complex IV)	YMR256C|cytochrome c oxidase subunit VII	531.66	446.42	538.57	505.55	81.2	76.34	75.67	77.73
COX8	Subunit VIII of cytochrome c oxidase (Complex IV)	YLR395C|cytochrome c oxidase subunit VIII	441.49	372.28	473.82	429.19	86.76	85.4	81.54	84.57
COX9	Subunit VIIa of cytochrome c oxidase (Complex IV)	YDL067C|cytochrome c oxidase subunit VIIa	514.59	487.91	545.35	515.95	324.94	315.16	290.68	310.26
COY1	Golgi membrane protein with similarity to mammalian CASP	YKL179C	38.24	38.99	38.15	38.46	44.53	45.49	44.37	44.8
CPA1	Small subunit of carbamoyl phosphate synthetase	YOR303W|carbamoyl-phosphate synthase (glutamine-hydrolyzing) CPA1	413.21	448.08	433.96	431.75	1163.43	1097.43	1094.93	1118.59
CPA2	Large subunit of carbamoyl phosphate synthetase	YJR109C|carbamoyl-phosphate synthase (glutamine-hydrolyzing) CPA2	73.87	67.01	76.37	72.42	295.2	303.83	278.46	292.5
CPD1	Cyclic nucleotide phosphodiesterase	YGR247W	26.42	25.92	22.98	25.11	40.13	37.39	38.8	38.77
CPR1	Cytoplasmic peptidyl-prolyl cis-trans isomerase (cyclophilin)	YDR155C|CPH1|CYP1|peptidylprolyl isomerase CPR1	6142.55	6306.26	5947.38	6132.06	3218.39	3016.13	3283.87	3172.8
CPR2	Peptidyl-prolyl cis-trans isomerase (cyclophilin)	YHR057C|CYP2|peptidylprolyl isomerase CPR2	143.03	147.27	141.1	143.8	127.97	123.65	128.47	126.7
CPR3	Mitochondrial peptidyl-prolyl cis-trans isomerase (cyclophilin)	YML078W|CYP3|peptidylprolyl isomerase CPR3	239.39	229.5	230.77	233.22	206.73	196.95	190.23	197.97
CPR4	Peptidyl-prolyl cis-trans isomerase (cyclophilin)	YCR069W|CYP4|SCC3|YCR070W|peptidylprolyl isomerase family protein CPR4	285.37	299.68	279.12	288.06	279.5	296.34	303.78	293.21
CPR5	Peptidyl-prolyl cis-trans isomerase (cyclophilin) of the ER	YDR304C|CYP5|peptidylprolyl isomerase family protein CPR5	266.86	279.77	259.91	268.85	361.71	359.75	364.37	361.94
CPR6	Peptidyl-prolyl cis-trans isomerase (cyclophilin)	YLR216C|CYP40|peptidylprolyl isomerase CPR6	167.06	182.07	159.77	169.63	145.11	138.4	130.87	138.13
CPR7	Peptidyl-prolyl cis-trans isomerase (cyclophilin)	YJR032W|peptidylprolyl isomerase CPR7	36.09	35.34	36.65	36.03	46.94	47.9	45.43	46.76
CPR8	Peptidyl-prolyl cis-trans isomerase (cyclophilin)	YNR028W|peptidylprolyl isomerase family protein CPR8	48.32	47.59	43.28	46.39	63.54	62.09	60.75	62.13
CPS1	Vacuolar carboxypeptidase S	YJL172W	24.04	23.57	21.61	23.07	34.21	34.65	34.78	34.55
CPT1	Cholinephosphotransferase	YNL130C|diacylglycerol cholinephosphotransferase	37.09	36.13	35.31	36.18	71.33	66.26	62.42	66.67
CRC1	Mitochondrial inner membrane carnitine transporter	YOR100C	33.84	28.91	31	31.25	37.09	32.7	33.85	34.55
CRD1	Cardiolipin synthase	YDL142C|CLS1|cardiolipin synthase	32.05	32.73	32.24	32.34	51.02	50.38	50.05	50.49
CRF1	Transcriptional corepressor	YDR223W	33.71	37.43	34.31	35.15	29.7	30.91	30.08	30.23
CRG1	S-AdoMet-dependent methyltransferase involved in lipid homeostasis	YHR209W	61.42	63.21	62.23	62.28	48.07	47.28	45.46	46.93
CRH1	Chitin transglycosylase	YGR189C	208.32	208.97	225.6	214.3	241.71	238.27	244.78	241.58
CRM1	Major karyopherin	YGR218W|KAP124|XPO1	50.6	54.13	52.07	52.26	60.83	59.96	58.82	59.87
CRN1	Coronin	YLR429W	92.05	85.04	93.37	90.15	105.79	106.04	109.18	107.01
CRP1	Protein that binds to cruciform DNA structures	YHR146W	149.28	174.71	143.83	155.94	169.66	166.03	165.38	167.03
CRR1	Putative glycoside hydrolase of the spore wall envelope	YLR213C	49.18	51.27	47.43	49.29	40.85	42	44.27	42.37
CRS5	Copper-binding metallothionein	YOR031W	585.74	606.54	562.25	584.85	274.9	245.39	235.05	251.78
CRT10	Protein involved in transcriptional regulation of RNR2 and RNR3	YOL063C|HUS1	19.8	19.45	19.38	19.54	24.83	24.45	24.27	24.51
CRZ1	Transcription factor, activates transcription of stress response genes	YNL027W|HAL8|TCN1	31.55	31.63	30.89	31.36	27.83	27.54	26.73	27.37
CSE1	Nuclear envelope protein that mediates the nuclear export of Srp1p	YGL238W|KAP109	39.42	41.14	39.75	40.11	47.15	49.52	47.49	48.05
CSE2	Subunit of the RNA polymerase II mediator complex	YNR010W|MED9	32.92	35.85	34.05	34.27	34.15	30.98	28.63	31.25
CSE4	Centromere protein that resembles histone H3	YKL049C|CSL2	52.16	52.88	54.93	53.33	54	49.66	50.37	51.34
CSF1	Protein required for fermentation at low temperature	YLR087C	5.42	4.69	5.6	5.24	4.04	4.09	4.49	4.2
CSG2	Endoplasmic reticulum membrane protein	YBR036C|CLS2|mannosylinositol phosphorylceramide synthase regulatory subunit	150.13	153.1	151.84	151.69	152.05	151.92	152.2	152.06
CSH1	Mannosylinositol phosphorylceramide (MIPC) synthase catalytic subunit	YBR161W|mannosylinositol phosphorylceramide synthase catalytic subunit CSH1	48.19	53.46	47.64	49.77	61.77	60.22	59.33	60.44
CSI1	Subunit of the Cop9 signalosome	YMR025W	19.69	18.52	17.81	18.67	16.7	16.63	15.05	16.13
CSI2	Protein of unknown function	YOL007C	29.19	29.56	30.86	29.87	43.67	43.77	47.64	45.02
CSL4	Exosome non-catalytic core component	YNL232W|SKI4	97.49	100.8	100.86	99.72	90.3	101.7	108.39	100.13
CSM1	Nucleolar protein that mediates homolog segregation during meiosis I	YCR086W	46.76	44.91	47.02	46.23	51.76	47.56	43.46	47.59
CSM2	Component of the Shu complex, which promotes error-free DNA repair	YIL132C	14.33	14.07	12.55	13.65	16.78	17.82	17.92	17.51
CSM3	Replication fork associated factor	YMR048W	50.06	51.19	52.82	51.35	44.67	45.28	43.58	44.51
CSM4	Protein required for accurate chromosome segregation during meiosis	YPL200W	5.84	5.31	5.89	5.68	0.74	1.05	1.1	0.96
CSN9	Subunit of the Cop9 signalosome	YDR179C	47.78	46.48	45.98	46.75	41.73	39.03	37.62	39.46
CSR1	Phosphatidylinositol transfer protein	YLR380W|SFH2	101.88	106.66	103.6	104.05	88.24	92.98	93.96	91.73
CSR2	Nuclear ubiquitin protein ligase binding protein	YPR030W|ART8|MRG19	86.58	74.92	80.12	80.54	9.7	9.22	9.07	9.33
CST26	Putative transferase involved in phospholipid biosynthesis	YBR042C|PSI1	54.21	63.5	55.45	57.72	62.36	62.69	63.47	62.84
CST6	Basic leucine zipper (bZIP) transcription factor, in ATF/CREB family	YIL036W|ACA2|SHF1	44.39	43.67	42.86	43.64	44.4	42.57	39.41	42.13
CST9	SUMO E3 ligase	YLR394W|SUMO ligase CST9|ZIP3	20.45	20.41	19.05	19.97	17.65	16.04	16.85	16.85
CTA1	Catalase A	YDR256C|catalase A	30.26	26.3	30.52	29.03	26.36	26.88	27.61	26.95
CTF13	Subunit of the CBF3 complex	YMR094W|CBF3C	10.95	12.27	11.83	11.68	26.55	27.06	27.66	27.09
CTF18	Subunit of a complex with Ctf8p	YMR078C|CHL12	26.61	26.45	28.91	27.32	28.01	27.81	28.44	28.09
CTF19	Outer kinetochore protein, needed for accurate chromosome segregation	YPL018W|MCM18	24.62	23.89	22.19	23.57	37.65	35.95	37.67	37.09
CTF3	Outer kinetochore protein that forms a complex with Mcm16p and Mcm22p	YLR381W|CHL3	18.01	19.51	18.65	18.72	18.75	19.43	18.13	18.77
CTF4	Chromatin-associated protein	YPR135W|CHL15|POB1	26.68	27.5	25.85	26.68	20.17	20.57	18.79	19.85
CTF8	Subunit of a complex with Ctf18p	YHR191C	40.27	45.81	42.46	42.85	57.69	56.23	55.87	56.6
CTH1	Member of the CCCH zinc finger family	YDR151C	65.36	73.18	63.37	67.3	83.55	78.81	81.11	81.16
CTI6	Component of the Rpd3L histone deacetylase complex	YPL181W|RXT1	91.53	107.81	92.72	97.35	95.39	93.31	92.26	93.65
CTK1	Catalytic (alpha) subunit of C-terminal domain kinase I (CTDK-I)	YKL139W	34.84	36.96	35.33	35.71	28.61	29.37	29.87	29.28
CTK2	Beta subunit of C-terminal domain kinase I (CTDK-I)	YJL006C	31.73	36.54	31.93	33.4	43.22	39.04	41.53	41.27
CTK3	Gamma subunit of C-terminal domain kinase I	YML112W	41.18	46.74	42.69	43.54	48.54	47.1	49.06	48.23
CTL1	RNA 5'-triphosphatase, localizes to both the nucleus and cytoplasm	YMR180C|CTH1	37.4	36.2	33.88	35.83	51.36	47.46	45.03	47.95
CTM1	Cytochrome c lysine methyltransferase	YHR109W	11.02	13.32	11.68	12.01	10.71	11.42	11.8	11.31
CTP1	Mitochondrial inner membrane citrate transporter	YBR291C	48.99	50.51	49.23	49.58	58.83	58.11	59.17	58.7
CTR1	High-affinity copper transporter of the plasma membrane	YPR124W	81.74	97.28	77.1	85.37	99.93	98.94	103.56	100.81
CTR2	Putative low-affinity copper transporter of the vacuolar membrane	YHR175W	150.43	146.23	139.83	145.5	186.66	190.66	198.33	191.88
CTR3	High-affinity copper transporter of the plasma membrane	YLR411W	14.98	14.38	13.73	14.37	12.35	13.64	13.38	13.12
CTR86	Essential protein of unknown function	YCR054C	14.43	17.54	15.87	15.94	20.34	18.93	18.55	19.27
CTR9	Component of the Paf1p complex involved in transcription elongation	YOL145C|CDP1	42.22	42.59	41.7	42.17	37.62	38.37	38.46	38.15
CTS1	Endochitinase	YLR286C	348.1	326.05	348.46	340.87	667.55	635.11	636.62	646.42
CTS2	Putative chitinase	YDR371W	29.58	31.08	30.33	30.33	30.28	29.88	27.94	29.37
CTT1	Cytosolic catalase T	YGR088W|SPS101|catalase T	91.01	94.87	89.24	91.71	35.3	32.16	31.14	32.87
CUE1	Ubiquitin-binding protein	YMR264W|KIS4	145.26	141.1	138.92	141.76	220.55	212.49	215.96	216.33
CUE2	Protein of unknown function	YKL090W	21.73	24.58	21.54	22.62	30.19	28.9	27.33	28.81
CUE3	Protein of unknown function	YGL110C	34.55	41.24	36.77	37.52	39.37	40.24	37.02	38.88
CUE4	Protein of unknown function	YML101C	59.14	53.61	59.04	57.27	68.83	63.39	71.13	67.78
CUE5	Ubiquitin-binding protein	YOR042W	136.15	139.71	129.08	134.98	150.12	145.44	143.24	146.27
CUL3	Ubiquitin-protein ligase	YGR003W|CULB|cullin CUL3	19.33	20.47	18.42	19.41	27.15	27.79	25.71	26.88
CUP1-1	Metallothionein	YHR053C|CUP1	4409.93	4558.64	4481.59	4483.39	5093.18	4795.56	4709.21	4865.98
CUP1-2	Metallothionein	YHR055C|CUP1	4416.6	4667.9	4492.77	4525.76	5099.48	4902.3	4686.62	4896.13
CUP2	Copper-binding transcription factor	YGL166W|ACE1	74.06	73.41	71.25	72.91	80.8	82.29	79.2	80.77
CUP9	Homeodomain-containing transcriptional repressor	YPL177C	191.5	202.56	185.85	193.3	204.42	197.27	192.35	198.01
CUR1	Sorting factor, central regulator of spatial protein quality control	YPR158W	52.58	49.8	46.76	49.71	58.28	52.53	51.06	53.96
CUS1	Protein required for assembly of U2 snRNP into the spliceosome	YMR240C	39.29	41.66	39.87	40.27	62.06	59.34	59.62	60.34
CUS2	Protein that binds to U2 snRNA and Prp11p	YNL286W	51.45	55.61	49.99	52.35	51.37	50.48	53.35	51.73
CWC15	Non-essential protein involved in pre-mRNA splicing	YDR163W	92.9	93.2	89.74	91.95	100.63	97.18	96.29	98.04
CWC2	Member of the NineTeen Complex (NTC)	YDL209C|NTC40	50.76	51.74	52.47	51.66	47.22	48.45	49.51	48.39
CWC21	Protein involved in RNA splicing by the spliceosome	YDR482C	96.35	84.68	96.14	92.39	96.3	103.12	105.36	101.59
CWC22	Spliceosome-associated protein that is required for pre-mRNA splicing	YGR278W	21.58	22.05	19.75	21.13	24.34	24.6	24.91	24.62
CWC23	Component of a complex containing Cef1p	YGL128C	18.53	18.86	18.68	18.69	24.17	23.69	24.99	24.28
CWC24	General splicing factor	YLR323C	54.45	55.27	52.11	53.94	54.72	53.2	56.13	54.68
CWC25	Splicing factor required for the first step of pre-mRNA splicing	YNL245C	59.31	62.99	60.84	61.05	65.77	74.04	66.47	68.76
CWC27	Component of a complex containing Cef1p	YPL064C|putative peptidylprolyl isomerase CWC27	117.13	116.85	112.03	115.33	106.8	106.14	106.99	106.64
CWH41	Processing alpha glucosidase I	YGL027C|DER7|GLS1	30.58	32.2	32.86	31.88	52.9	49.53	50.76	51.06
CWH43	Putative sensor/transporter protein involved in cell wall biogenesis	YCR017C	44.93	45.79	46.98	45.9	53.88	54.44	53.58	53.97
CWP1	Cell wall mannoprotein that localizes to birth scars of daughter cells	YKL096W|YJU1	144.16	108.6	128.5	127.09	52.72	50.38	53.44	52.18
CWP2	Covalently linked cell wall mannoprotein	YKL096W-A|LPR1|YKL097W-A	3741.55	3697.23	4512	3983.59	910.44	806.63	930.15	882.41
CYB2	Cytochrome b2 (L-lactate cytochrome-c oxidoreductase)	YML054C|FCB2	13.61	12.43	17.05	14.36	15.22	13.98	15.94	15.05
CYB5	Cytochrome b5	YNL111C	181.58	142.11	225.03	182.91	156.68	188.93	231.44	192.35
CYC1	Cytochrome c, isoform 1	YJR048W	17.66	15.63	28.22	20.5	7.78	7.83	8.66	8.09
CYC2	Mitochondrial peripheral inner membrane protein	YOR037W	33.92	33.14	31.7	32.92	29.21	27.9	28.53	28.55
CYC3	Cytochrome c heme lyase (holocytochrome c synthase)	YAL039C|holocytochrome c synthase CYC3	381.1	345.65	356.07	360.94	95.41	97.81	109.12	100.78
CYC7	Cytochrome c isoform 2, expressed under hypoxic conditions	YEL039C	289.53	247.19	233.73	256.82	82.73	74.13	83.39	80.09
CYC8	General transcriptional co-repressor	YBR112C|CRT8|SSN6|[OCT1+]|[OCT]	39.62	36.82	43.47	39.97	42.85	44.53	46.98	44.79
CYK3	SH3-domain protein located in the bud neck and cytokinetic actin ring	YDL117W	15.36	14.54	15.24	15.05	18.87	19.59	19.67	19.38
CYM1	Lysine-specific metalloprotease of the pitrilysin family	YDR430C|MOP112	24.2	25.51	24.82	24.84	17.92	17.57	17.34	17.61
CYR1	Adenylate cyclase	YJL005W|CDC35|FIL1|HSR1|SRA4|TSM0185|adenylate cyclase	19.14	18.82	18.43	18.8	16.26	16.23	16.78	16.43
CYS3	Cystathionine gamma-lyase	YAL012W|CYI1|FUN35|STR1|cystathionine gamma-lyase CYS3	98.77	106.8	95.1	100.22	761.15	772.82	664.23	732.73
CYS4	Cystathionine beta-synthase	YGR155W|NHS5|STR4|VMA41|cystathionine beta-synthase CYS4	243.15	261.44	240.23	248.27	875.64	890.35	817.49	861.16
CYT1	Cytochrome c1	YOR065W|CTC1|YOR29-16|ubiquinol--cytochrome-c reductase catalytic subunit CYT1	115.06	121.87	113.22	116.72	50.18	48.31	47.59	48.7
CYT2	Cytochrome c1 heme lyase	YKL087C|cytochrome c1 heme lyase CYT2	83.9	91.15	80.17	85.08	69	64.86	64.76	66.21
DAD1	Essential subunit of the Dam1 complex (aka DASH complex)	YDR016C	93.63	85.24	96.74	91.87	97.94	98.71	98.38	98.34
DAD2	Essential subunit of the Dam1 complex (aka DASH complex)	YKR083C|HSK1	45.44	43.94	49.86	46.41	37.67	39.47	39.76	38.97
DAD3	Essential subunit of the Dam1 complex (aka DASH complex)	YBR233W-A	67.22	63.85	64.99	65.35	64.93	58.37	57.41	60.24
DAD4	Essential subunit of the Dam1 complex (aka DASH complex)	YDR320C-A|HSK2	241.6	219	234.44	231.68	156.54	144.65	145.65	148.95
DAK1	Dihydroxyacetone kinase	YML070W	161.24	169.45	152.71	161.14	145.64	147.18	139.41	144.08
DAK2	Dihydroxyacetone kinase	YFL053W	13.75	9.82	12.42	12	6.23	6.47	6.25	6.31
DAL1	Allantoinase	YIR027C|allantoinase	22.71	20.1	19.79	20.87	22.09	22.37	21.39	21.95
DAL2	Allantoicase	YIR029W|ALC1|allantoicase	42.46	42.14	43.93	42.84	36.72	35.63	36.82	36.39
DAL3	Ureidoglycolate lyase	YIR032C|ureidoglycolate hydrolase	23.68	21.48	21.68	22.28	35.62	32.08	33.16	33.62
DAL4	Allantoin permease	YIR028W	11.17	12.67	10.71	11.52	11.99	11.43	11.68	11.7
DAL5	Allantoate permease	YJR152W|UREP1	24.47	26.72	25.33	25.51	29.68	30.97	28.62	29.76
DAL7	Malate synthase	YIR031C|MLS2|MSL2|malate synthase DAL7	31.52	35.08	31.67	32.75	54.25	51.26	53.31	52.94
DAL80	Negative regulator of genes in multiple nitrogen degradation pathways	YKR034W|UGA43	69.25	63.96	65.26	66.16	30.47	28.31	32.66	30.48
DAL81	Positive regulator of genes in multiple nitrogen degradation pathways	YIR023W|UGA35	21.68	20.51	22.31	21.5	23.54	24.53	25.52	24.53
DAL82	Positive regulator of allophanate inducible genes	YNL314W|DURM	31.2	31.96	33.15	32.1	53.88	54.28	53.6	53.92
DAM1	Essential subunit of the Dam1 complex (aka DASH complex)	YGR113W	53.41	56.23	53.72	54.45	62.6	61.55	59.65	61.27
DAN1	Cell wall mannoprotein	YJR150C|CCW13	675.12	618.54	763.25	685.64	1934.41	2127.82	2035.93	2032.72
DAN4	Cell wall mannoprotein	YJR151C	23.68	20.49	26.58	23.58	17.36	17.55	19.44	18.12
DAP1	Heme-binding protein	YPL170W	234.25	239.15	255.01	242.8	149.31	150.13	147.84	149.09
DAP2	Dipeptidyl aminopeptidase	YHR028C|DPP2	52.18	54.7	50.35	52.41	62.12	62.17	62.78	62.36
DAS1	Putative SCF ubiquitin ligase F-box protein	YJL149W|SCF ubiquitin ligase complex subunit DAS1	29.34	31.86	28.51	29.9	32.61	34.32	35.15	34.03
DAS2	Putative protein of unknown function	YDR020C|RRT3|putative uridine kinase DAS2	22.54	25	21.78	23.11	39.21	35.88	34.49	36.53
DAT1	DNA binding protein that recognizes oligo(dA).oligo(dT) tracts	YML113W	73.36	72.7	79.43	75.16	62.9	66.3	69.03	66.08
DBF2	Ser/Thr kinase involved in transcription and stress response	YGR092W	42.68	41.45	42.05	42.06	53.54	54.15	54.72	54.14
DBF20	Ser/Thr kinase involved in late nuclear division	YPR111W	26.85	27.87	26.41	27.05	37.98	37.77	36.68	37.48
DBF4	Regulatory subunit of Cdc7p-Dbf4p kinase complex	YDR052C|DNA52|LSD7	43.34	45.74	43.15	44.07	42.23	43.85	45.16	43.75
DBP1	Putative ATP-dependent RNA helicase of the DEAD-box protein family	YPL119C|LPH8	35.9	35.43	32.75	34.69	20.51	21.31	20.31	20.71
DBP10	Putative ATP-dependent RNA helicase of the DEAD-box protein family	YDL031W	48.06	50.08	48.41	48.85	36.73	38.73	36.92	37.46
DBP2	ATP-dependent RNA helicase of the DEAD-box protein family	YNL112W	106.71	115.88	132.33	118.31	58.77	75.61	80.54	71.64
DBP3	RNA-Dependent ATPase, member of DExD/H-box family	YGL078C|RNA-dependent ATPase DBP3	87.33	93.16	90.09	90.19	60.85	70.92	67.47	66.41
DBP5	Cytoplasmic ATP-dependent RNA helicase of the DEAD-box family	YOR046C|ATP-dependent RNA helicase DBP5|RAT8	102.73	111.27	102.47	105.49	90.05	93.9	91.24	91.73
DBP6	Essential protein involved in ribosome biogenesis	YNR038W	27.35	28.8	28.56	28.24	30.24	30.6	32.02	30.95
DBP7	Putative ATP-dependent RNA helicase of the DEAD-box family	YKR024C	26.97	27	26.71	26.89	21.25	24.2	25.41	23.62
DBP8	ATPase, putative RNA helicase of the DEAD-box family	YHR169W|ATP-dependent RNA helicase DBP8	47.47	47.69	45.6	46.92	45.03	46.79	46.3	46.04
DBP9	DEAD-box protein required for 27S rRNA processing	YLR276C	68.61	72.2	69.46	70.09	63.33	68.15	64.61	65.36
DBR1	RNA lariat debranching enzyme	YKL149C|PRP26	29.04	30.57	27	28.87	36.5	37.39	35.38	36.42
DCC1	Subunit of a complex with Ctf8p and Ctf18p	YCL016C	28.92	29.98	28.31	29.07	40.58	37.43	38.57	38.86
DCD1	Deoxycytidine monophosphate (dCMP) deaminase	YHR144C	34.05	36.33	35.23	35.2	37.69	41.5	41.34	40.18
DCG1	Protein of unknown function	YIR030C	14.87	19.86	15.63	16.79	17.54	17.17	17.11	17.27
DCI1	Peroxisomal protein	YOR180C|ECI2|putative dodecenoyl-CoA isomerase DCI1	18.52	16.44	17.93	17.63	24.35	24.2	26.85	25.13
DCN1	Scaffold-type E3 ligase	YLR128W|NEDD8 ligase DCN1	31.41	36.48	32.73	33.54	35.87	33.41	34.15	34.47
DCP1	Subunit of the Dcp1p-Dcp2p decapping enzyme complex	YOL149W	89.94	91.59	87.72	89.75	99.2	95.46	91.11	95.25
DCP2	Catalytic subunit of the Dcp1p-Dcp2p decapping enzyme complex	YNL118C|PSU1	56.29	57.15	57.61	57.02	68.32	69.46	68.07	68.62
DCR2	Phosphoesterase	YLR361C	22.85	23.99	22.7	23.18	23.35	23.45	23.12	23.31
DCS1	Non-essential hydrolase involved in mRNA decapping	YLR270W|DcpS	179.16	194.63	166.19	179.99	136.55	129.76	122.28	129.53
DCS2	m(7)GpppX pyrophosphatase regulator	YOR173W	223.77	251.33	202.93	226.01	181.13	164.94	156.07	167.38
DCV1	Protein of unknown function	YFR012W	17.9	19.2	18.22	18.44	15.3	15.08	14.14	14.84
DCW1	Putative mannosidase	YKL046C	94.69	95.21	93.18	94.36	103.48	105.59	102.55	103.87
DDC1	DNA damage checkpoint protein	YPL194W	11.41	12.17	12.14	11.91	12.37	13.62	12.14	12.71
DDI1	DNA damage-inducible v-SNARE binding protein	YER143W|VSM1	64.34	67.87	63.7	65.31	50.17	47.35	48.12	48.55
DDI2	Protein of unknown function	YFL061W	15	9.5	11.49	12	18.55	18.66	12.85	16.69
DDI3	Protein of unknown function	YNL335W	8.91	11.67	11.74	10.77	13.74	13.47	15.7	14.3
DDP1	Polyphosphate phosphatase	YOR163W|polyphosphatase DDP1	109.59	104.66	98.65	104.3	114.22	108.44	110.57	111.08
DDR2	Multi-stress response protein	YOL052C-A|DDRA2|YOL053C-A	3048.56	2575.5	2946.96	2857	326.38	262.57	260.75	283.23
DDR48	DNA damage-responsive protein	YMR173W|DNA damage-responsive protein 48|FSP	303.2	377.89	306.46	329.18	451.62	436.79	450.8	446.4
DED1	ATP-dependent DEAD (Asp-Glu-Ala-Asp)-box RNA helicase	YOR204W|SPP81	58.69	53.43	60.4	57.51	57.75	68.31	70.98	65.68
DED81	Cytosolic asparaginyl-tRNA synthetase	YHR019C|asparagine--tRNA ligase DED81	239.99	245.54	242.19	242.57	303.92	318.37	307.88	310.06
DEF1	RNAPII degradation factor	YKL054C|VID31	79.47	76.1	80.3	78.62	71.87	67.92	66.19	68.66
DEG1	tRNA:pseudouridine synthase	YFL001W|HRM3|PUS3|pseudouridine synthase DEG1	32.87	34.3	32.2	33.12	32.76	34.6	33.9	33.75
DEP1	Component of the Rpd3L histone deacetylase complex	YAL013W|FUN54	68.34	67.87	68.61	68.27	87.67	86.38	89.59	87.88
DER1	Endoplasmic reticulum membrane protein	YBR201W	68.05	68.28	69.36	68.56	65.61	65.94	66.94	66.16
DET1	Acid phosphatase	YDR051C	47.41	46.17	48.39	47.32	42.56	43.72	42.36	42.88
DFG10	Probable polyprenol reductase	YIL049W	24.01	23.35	25.91	24.42	33.35	31.58	32.23	32.38
DFG16	Probable multiple transmembrane protein	YOR030W|ECM41|ZRG12	26.2	27.03	27.52	26.91	27.87	28.4	27.41	27.89
DFG5	Putative mannosidase	YMR238W	50.51	51.63	50.59	50.91	46.5	49.88	52.73	49.71
DFM1	Endoplasmic reticulum (ER) localized protein	YDR411C	66.98	72.89	71.7	70.52	93.63	96.22	95.04	94.96
DFR1	Dihydrofolate reductase involved in tetrahydrofolate biosynthesis	YOR236W|dihydrofolate reductase	77.04	72.61	73.56	74.4	84.29	88.59	94.72	89.2
DGA1	Diacylglycerol acyltransferase	YOR245C|diacylglycerol O-acyltransferase	42.16	43.88	43.58	43.2	45.19	43.47	43.74	44.13
DGK1	Diacylglycerol kinase	YOR311C|HSD1	79.52	82.37	74.02	78.64	112.07	112.04	108.58	110.9
DGR1	Protein of unknown function	YNL130C-A	5.32	4.04	3.14	4.17	5.82	3.93	6.33	5.36
DGR2	Protein of unknown function	YKL121W	17.14	18.23	16.04	17.14	28.89	26.98	26.96	27.61
DHH1	Cytoplasmic DExD/H-box helicase, stimulates mRNA decapping	YDL160C	28.01	26.25	29.98	28.08	22.33	23.76	22.24	22.78
DHR2	Predominantly nucleolar DEAH-box ATP-dependent RNA helicase	YKL078W	9.53	10.9	11.39	10.61	10.29	11.76	11.39	11.14
DIA1	Protein of unknown function	YMR316W	45.61	53.9	43.14	47.55	41.18	40.09	42.18	41.15
DIA2	Origin-binding F-box protein	YOR080W|DNA-binding SCF ubiquitin ligase subunit DIA2|YOR29-31	15.47	13.86	14.58	14.64	24.93	24.7	24.01	24.55
DIA3	Protein of unknown function	YDL024C	18.22	17.87	17.01	17.7	18.76	16.38	15.94	17.02
DIA4	Probable mitochondrial seryl-tRNA synthetase	YHR011W|putative serine--tRNA ligase DIA4	12.88	14.78	13.52	13.73	15.71	15.15	16.82	15.9
DIB1	17-kDa component of the U4/U6aU5 tri-snRNP	YPR082C|SNU16	148.15	145.18	159.89	151.07	101.07	103.37	99.27	101.24
DIC1	Mitochondrial dicarboxylate carrier	YLR348C	437.53	354.69	420.11	404.11	572.79	558.99	534.92	555.57
DID2	Class E protein of the vacuolar protein-sorting (Vps) pathway	YKR035W-A|CHM1|FTI1|VPL30|VPS46	165.83	165.88	159.24	163.65	135.65	128.42	137.33	133.8
DID4	Class E Vps protein of the ESCRT-III complex	YKL002W|CHM2|GRD7|REN1|VPL2|VPS14|VPS2|VPT14	167.48	158.25	151.39	159.04	152.17	142.21	142.56	145.65
DIE2	Dolichyl-phosphoglucose-dependent alpha-1,2 glucosyltransferase	YGR227W|ALG10|dolichyl-P-Glc:Glc(2)Man(9)GlcNAc(2)-PP-dolichol alpha-1,2- glucosyltransferase	13.59	14.68	12.55	13.61	19.16	19.15	18.82	19.04
DIF1	Protein that regulates nuclear localization of Rnr2p and Rnr4p	YLR437C	208.4	194.36	210.43	204.39	324.02	327.66	346.6	332.76
DIG1	MAP kinase-responsive inhibitor of the Ste12p transcription factor	YPL049C|RST1	71.99	74.56	75.83	74.13	138.28	138.18	144.65	140.37
DIG2	MAP kinase-responsive inhibitor of the Ste12p transcription factor	YDR480W|RST2	38.17	36.7	36.25	37.04	43.42	41.47	41.18	42.02
DIM1	Essential 18S rRNA dimethylase (dimethyladenosine transferase)	YPL266W|CDH1	73.13	75.14	70.28	72.85	69.96	77.98	72.31	73.42
DIN7	Mitochondrial nuclease functioning in DNA repair and replication	YDR263C|DIN3	12.73	12.84	12.51	12.69	16.59	15.25	16.78	16.21
DIP2	Nucleolar protein	YLR129W|UTP12	36.35	36.24	38.53	37.04	29.82	32.27	30.04	30.71
DIP5	Dicarboxylic amino acid permease	YPL265W	311.94	329.01	312.8	317.92	629.96	619.89	605.88	618.57
DIS3	Exosome core complex catalytic subunit	YOL021C|MTR17|RRP44	38.36	38.55	39.31	38.74	36.54	37.08	37.78	37.13
DIT1	Sporulation-specific enzyme required for spore wall maturation	YDR403W	13.87	16.88	12.46	14.4	13.2	12.84	12.57	12.87
DIT2	N-formyltyrosine oxidase	YDR402C|CYP56	5.07	4.96	4.81	4.94	5	4.96	4.73	4.9
DJP1	Cytosolic J-domain-containing protein	YIR004W|ICS1|PAS22	84.39	88.14	84.69	85.74	78.83	78.3	78.01	78.38
DLD1	D-lactate dehydrogenase	YDL174C	145.73	127.12	146.49	139.78	43.92	42.34	45.91	44.05
DLD2	D-lactate dehydrogenase	YDL178W|AIP2	41.48	42.73	42.28	42.16	36.9	35.49	36.67	36.35
DLD3	D-lactate dehydrogenase	YEL071W	926.36	973.74	896.01	932.04	3111.63	3013.29	2896.44	3007.12
DLS1	Subunit of ISW2/yCHRAC chromatin accessibility complex	YJL065C	93.68	84.74	84.71	87.71	124.1	122.98	118.1	121.73
DLT1	Protein of unknown function	YMR126C	33.98	36.28	37.25	35.84	31.99	35.11	34.58	33.9
DMA1	Ubiquitin-protein ligase (E3)	YHR115C|CHF1|ubiquitin-conjugating protein DMA1	38.5	40.81	37.77	39.03	55.24	50.73	51.79	52.59
DMA2	Ubiquitin-protein ligase (E3)	YNL116W|CHF2|ubiquitin-conjugating protein DMA2	47.07	57.51	50.04	51.54	53.41	55.45	54.01	54.29
DMC1	Meiosis-specific protein required for repair of double-strand breaks	YER179W|ISC2	17.72	22.49	18.14	19.45	27.21	26.98	27.93	27.37
DML1	Essential protein involved in mtDNA inheritance	YMR211W	17.65	19	18.1	18.25	26.71	28.96	27.4	27.69
DNA2	Tripartite DNA replication factor	YHR164C|WEB2	7.09	6.71	7	6.93	8.21	8.42	8.07	8.23
DNF1	Aminophospholipid translocase (flippase)	YER166W|aminophospholipid-translocating P4-type ATPase DNF1	26.14	25.52	26.25	25.97	23.85	24.89	24.93	24.56
DNF2	Aminophospholipid translocase (flippase)	YDR093W|aminophospholipid-translocating P4-type ATPase DNF2	13.26	13.79	13.5	13.52	14.48	15.27	14.94	14.9
DNF3	Trans-golgi network aminophospholipid translocase (flippase)	YMR162C|aminophospholipid-translocating P4-type ATPase DNF3	16.68	16.18	17.32	16.72	17.83	17.93	17.74	17.83
DNL4	DNA ligase required for nonhomologous end-joining (NHEJ)	YOR005C|DNA ligase (ATP) DNL4|LIG4	14.12	15.95	14.78	14.95	16.76	16.24	14.96	15.99
DNM1	Dynamin-related GTPase involved in mitochondrial organization	YLL001W	36.91	35.66	35.91	36.16	38.86	35.82	37.85	37.51
DOA1	WD repeat protein required for ubiquitin-mediated protein degradation	YKL213C|UFD3|ZZZ4	45.72	47.8	44.61	46.04	53.52	54.64	54.96	54.37
DOA4	Ubiquitin hydrolase that deubiquitinates ILV cargo proteins	YDR069C|DOS1|MUT4|NPI2|SSV7|UBP4	17.89	19.57	17.08	18.18	17.72	18.09	17.29	17.7
DOC1	Processivity factor	YGL240W|APC10|anaphase promoting complex subunit DOC1	8.31	9.13	8.9	8.78	9.89	10.19	9.84	9.97
DOG1	2-deoxyglucose-6-phosphate phosphatase	YHR044C	59.28	62.4	63.23	61.64	51.4	46.05	52.06	49.84
DOG2	2-deoxyglucose-6-phosphate phosphatase	YHR043C	237.88	203.79	238.75	226.8	100.87	99.75	97.34	99.32
DOM34	Protein that facilitates ribosomal subunit dissociation	YNL001W	40.67	45.27	44	43.31	48.25	51.04	48.39	49.23
DON1	Meiosis-specific component of the spindle pole body	YDR273W	30.96	35.19	26.91	31.02	45.3	45.33	42.88	44.51
DOP1	Golgi-localized, leucine-zipper domain containing protein	YDR141C	12.98	12.86	13.41	13.09	15.05	15.44	14.78	15.09
DOS2	Protein of unknown function	YDR068W	103.64	110.15	103.8	105.86	105.24	98.62	91.41	98.42
DOT1	Nucleosomal histone H3-Lys79 methylase	YDR440W|PCH1	29.97	27.73	28.39	28.7	27.64	27.51	26.59	27.25
DOT5	Nuclear thiol peroxidase	YIL010W	67.12	66.49	66.6	66.73	65.03	62.08	62.62	63.24
DOT6	Protein involved in rRNA and ribosome biogenesis	YER088C|PBF2	72.43	73.45	74.93	73.6	110.84	107.17	112.05	110.02
DPB11	DNA replication initiation protein	YJL090C	18.43	18.3	19.61	18.78	21.99	22.62	22.81	22.48
DPB2	Second largest subunit of DNA polymerase II (DNA polymerase epsilon)	YPR175W	19.19	19.14	19.6	19.31	23.08	23.34	24.33	23.58
DPB3	Third-largest subunit of DNA polymerase II (DNA polymerase epsilon)	YBR278W	153.92	164.73	141.34	153.33	132.07	123.56	122.95	126.19
DPB4	Subunit of DNA pol epsilon and of ISW2 chromatin accessibility complex	YDR121W	66.52	69.78	63.69	66.66	79.02	81.94	78.86	79.94
DPH1	Protein required for synthesis of diphthamide	YIL103W|KIF48	37.35	38.58	38.55	38.16	45.82	47.96	44.82	46.2
DPH2	Protein required for synthesis of diphthamide	YKL191W	52.31	48.47	54.76	51.85	46.88	51.04	48.76	48.89
DPH5	Methyltransferase required for synthesis of diphthamide	YLR172C|diphthine synthase	100.13	99.33	102.13	100.53	97.72	97.17	91.82	95.57
DPH6	Diphthamide synthetase	YLR143W	15.86	17.06	15.71	16.21	21.05	21.31	20.44	20.93
DPL1	Dihydrosphingosine phosphate lyase	YDR294C|BST1|sphinganine-1-phosphate aldolase DPL1	33.61	33.28	34.92	33.94	45.75	45.66	45.54	45.65
DPM1	Dolichol phosphate mannose (Dol-P-Man) synthase of the ER membrane	YPR183W|SED3|dolichyl-phosphate beta-D-mannosyltransferase	210.71	188.87	213.22	204.27	155.7	159.86	163.36	159.64
DPP1	Diacylglycerol pyrophosphate (DGPP) phosphatase	YDR284C|ZRG1|bifunctional diacylglycerol diphosphate phospatase/phosphatidate phosphatase	122.38	138.39	113.02	124.6	164.1	155.38	165.54	161.67
DPS1	Aspartyl-tRNA synthetase, primarily cytoplasmic	YLL018C|aspartate--tRNA ligase DPS1	220.54	227.32	220.16	222.67	241.93	254.3	238.34	244.86
DRE2	Component of the cytosolic Fe-S protein assembly (CIA) machinery	YKR071C	78.16	79.73	85.15	81.01	96.99	100.93	110.94	102.95
DRS1	Nucleolar DEAD-box protein required for ribosome assembly and function	YLL008W	58.48	58.88	63.04	60.13	43.17	49.03	45.59	45.93
DRS2	Trans-golgi network aminophospholipid translocase (flippase)	YAL026C|FUN38|SWA3|aminophospholipid-translocating P4-type ATPase DRS2	23.07	23.77	23.39	23.41	26.65	28.72	28.17	27.85
DSD1	D-serine dehydratase (aka D-serine ammonia-lyase)	YGL196W|D-serine ammonia-lyase DSD1	37	35.83	32.97	35.27	47.86	46.32	45.02	46.4
DSE1	Daughter cell-specific protein	YER124C	145.23	137.33	138.25	140.27	311.32	306.32	292.59	303.41
DSE2	Daughter cell-specific secreted protein with similarity to glucanases	YHR143W	210.25	194.46	204.86	203.19	543.95	537.18	512.17	531.1
DSE3	Daughter cell-specific protein, may help establish daughter fate	YOR264W	69.47	67.37	63.56	66.8	108.02	108.8	106.05	107.62
DSE4	Daughter cell-specific secreted protein with similarity to glucanases	YNR067C|ENG1	80.4	65.04	69.94	71.79	121.75	126.06	129.22	125.68
DSF1	Putative mannitol dehydrogenase	YEL070W|mannitol dehydrogenase DSF1	1666.76	1890.34	1354.33	1637.14	19.04	16.84	16.02	17.3
DSF2	Deletion suppressor of mpt5 mutation	YBR007C	35.79	38.36	37.69	37.28	54.35	57.24	54.56	55.38
DSK2	Nuclear-enriched ubiquitin-like polyubiquitin-binding protein	YMR276W	196.2	206.48	192.52	198.4	205.27	199.77	200.66	201.9
DSL1	Peripheral membrane protein needed for Golgi-to-ER retrograde traffic	YNL258C|RNS1	26.21	29.95	28.09	28.08	35.03	34.24	32.99	34.08
DSN1	Essential component of the MIND kinetochore complex	YIR010W	31.16	32.17	32.08	31.8	32.65	32.92	33.15	32.91
DSS1	3'-5' exoribonuclease	YMR287C|MSU1	16.88	17.17	15.93	16.66	13.9	14.62	15.45	14.66
DSS4	Guanine nucleotide dissociation stimulator for Sec4p	YPR017C	49.78	50.01	48.08	49.29	56.77	61.68	58.05	58.83
DST1	General transcription elongation factor TFIIS	YGL043W|PPR2	76.39	77.09	79.71	77.73	89.16	90.01	92.48	90.55
DTD1	D-Tyr-tRNA(Tyr) deacylase	YDL219W	50.03	48.52	52.55	50.37	61.9	64.65	54.14	60.23
DTR1	Putative dityrosine transporter of the major facilitator superfamily	YBR180W	5.6	9.04	5.03	6.56	9.77	10.33	9.22	9.77
DUF1	Ubiquitin-binding protein of unknown function	YOL087C	41.46	40.43	41.52	41.14	34.82	36.22	35.51	35.52
DUG1	Cys-Gly metallo-di-peptidase	YFR044C|metallodipeptidase	156.72	146.77	153.83	152.44	147.03	145.29	148.31	146.88
DUG2	Component of glutamine amidotransferase (GATase II)	YBR281C|glutamine amidotransferase subunit DUG2	16.36	17.65	16.14	16.72	22.07	21.51	21.3	21.63
DUG3	Component of glutamine amidotransferase (GATase II)	YNL191W|glutamine amidotransferase subunit DUG3	36.75	39.04	39.01	38.27	108.51	113.07	111.64	111.07
DUN1	Cell-cycle checkpoint serine-threonine kinase	YDL101C	19.09	20.21	19.29	19.53	21	20.26	20.15	20.47
DUO1	Essential subunit of the Dam1 complex (aka DASH complex)	YGL061C	34.34	31.14	35.19	33.56	36.03	35.74	34.72	35.5
DUR1,2	Urea amidolyase	YBR208C|DUR80|bifunctional urea carboxylase/allophanate hydrolase	14.24	14.16	14.47	14.29	15.66	16.51	16.63	16.27
DUR3	Plasma membrane transporter for both urea and polyamines	YHL016C	10.2	11.44	10.2	10.61	35.67	34.36	32.45	34.16
DUS1	Dihydrouridine synthase	YML080W	24.92	27.65	26.89	26.49	26.28	27.71	27.32	27.11
DUS3	Dihydrouridine synthase	YLR401C	40.01	42.2	43.94	42.05	29.13	31.53	31.65	30.77
DUS4	Dihydrouridine synthase	YLR405W	31.87	29.99	30.8	30.89	34.96	34.55	34.85	34.78
DUT1	deoxyuridine triphosphate diphosphatase (dUTPase)	YBR252W|bifunctional dITP/dUTP diphosphatase	94.07	81.19	95.63	90.3	117.6	118.36	114.9	116.95
DYN1	Cytoplasmic heavy chain dynein	YKR054C|DHC1|PAC6|dynein heavy chain	6.7	5.58	7.02	6.43	5.92	6.22	5.94	6.03
DYN2	Cytoplasmic light chain dynein, microtubule motor protein	YDR424C|SLC1|dynein light chain	146.61	123.94	141.78	137.44	140.82	131.19	136.67	136.23
DYN3	Dynein light intermediate chain (LIC)	YMR299C|dynein light intermediate chain	49.59	46.61	49.54	48.58	47.21	45.54	44.83	45.86
DYS1	Deoxyhypusine synthase	YHR068W	159.78	180.02	168.32	169.37	211.88	226.96	219.6	219.48
EAF1	Component of the NuA4 histone acetyltransferase complex	YDR359C|VID21	18.2	17.63	17.98	17.94	17.77	17.13	16.73	17.21
EAF3	Component of the Rpd3S histone deacetylase complex	YPR023C	71.08	71.21	68.06	70.12	83.6	81.49	82.83	82.64
EAF5	Non-essential subunit of the NuA4 acetyltransferase complex	YEL018W	67.29	68.37	66.15	67.27	58.35	61.51	59.3	59.72
EAF6	Subunit of the NuA4 acetyltransferase complex	YJR082C	165.2	166.93	160.46	164.2	119.88	116.11	113.51	116.5
EAF7	Subunit of the NuA4 histone acetyltransferase complex	YNL136W	66.29	72.73	65.6	68.21	73.76	78.34	69.94	74.01
EAP1	eIF4E-associated protein, competes with eIF4G for binding to eIF4E	YKL204W	39.51	41.8	40.36	40.56	43.68	41.24	41.99	42.3
EAR1	Specificity factor required for Rsp5p-dependent ubiquitination	YMR171C	68.51	69.76	69.31	69.19	82.8	83.44	84.73	83.66
EBP2	Required for 25S rRNA maturation and 60S ribosomal subunit assembly	YKL172W	183.55	187.15	184.71	185.14	153.71	172.98	161.82	162.84
EBS1	Protein involved in translation inhibition and nonsense-mediated decay	YDR206W	49.2	46.28	48.41	47.96	50.17	51.34	49.81	50.44
ECI1	Peroxisomal delta3,delta2-enoyl-CoA isomerase	YLR284C|dodecenoyl-CoA isomerase	42.12	37.2	40.85	40.06	39.01	33.7	36.37	36.36
ECL1	Protein of unknown function	YGR146C	151.2	166.84	154.08	157.37	138.49	141.08	134.69	138.09
ECM1	Pre-ribosomal factor involved in 60S ribosomal protein subunit export	YAL059W	58.69	61.4	61.08	60.39	50.43	53.53	51.7	51.89
ECM10	Heat shock protein of the Hsp70 family	YEL030W|Hsp70 family ATPase ECM10|SSC3	17.16	16.93	15.94	16.68	14.26	13.16	12.43	13.28
ECM11	Non-essential protein apparently involved in meiosis	YDR446W	1.66	1.55	1.34	1.52	1.85	1.48	1.89	1.74
ECM12	Putative protein of unknown function	YHR021W-A	64.08	52.59	59.09	58.58	24.46	22.98	23.27	23.57
ECM13	Non-essential protein of unknown function	YBL043W	92.03	89.43	97.6	93.02	38.32	46.04	52.51	45.62
ECM14	Putative metalloprotease with similarity to zinc carboxypeptidases	YHR132C	87.47	89.66	85.85	87.66	111.28	114.21	111.73	112.4
ECM15	Non-essential protein of unknown function	YBL001C	865.7	744.11	827.13	812.31	579.47	538.89	540.74	553.03
ECM16	Essential DEAH-box ATP-dependent RNA helicase specific to U3 snoRNP	YMR128W|DHR1	25.56	24.83	25.59	25.32	17.91	18.77	17.66	18.11
ECM18	Protein of unknown function	YDR125C|alpha/beta hydrolase family protein	11.97	12.35	10.45	11.59	16.94	15.69	15.15	15.92
ECM19	Putative protein of unknown function	YLR390W	120.74	112.79	111.42	114.99	77.39	71.46	74.48	74.44
ECM2	Pre-mRNA splicing factor	YBR065C|SLT11	32.94	34.01	33.14	33.36	37.24	37.77	38.88	37.96
ECM21	Protein involved in regulating endocytosis of plasma membrane proteins	YBL101C|ART2	27.38	28.18	26.98	27.52	21.43	20.47	20.19	20.7
ECM22	Sterol regulatory element binding protein	YLR228C	54.67	54.73	50.21	53.2	52.35	52.16	55.59	53.37
ECM23	Non-essential protein of unconfirmed function	YPL021W|SRD2	11.05	12.81	8.37	10.74	14.94	12.77	13.38	13.7
ECM25	Non-essential protein of unknown function	YJL201W	26.64	27.1	27.09	26.94	40.49	38.86	40.78	40.04
ECM27	Putative protein of unknown function	YJR106W	8.89	9.06	9.64	9.2	10.42	11.3	11.09	10.93
ECM29	Scaffold protein	YHL030W	8.37	8.38	7.84	8.2	9.09	9.1	9.07	9.09
ECM3	Non-essential protein of unknown function	YOR092W|YOR3165W|putative ATPase ECM3	218.88	222.52	212.54	217.98	59.57	58.71	57.09	58.46
ECM30	Putative protein of unknown function	YLR436C	22.99	23.38	22.83	23.07	18.76	19.14	19.18	19.03
ECM31	Ketopantoate hydroxymethyltransferase	YBR176W|3-methyl-2-oxobutanoate hydroxymethyltransferase	32.01	32.03	28.87	30.97	44.95	45.36	45.08	45.13
ECM32	DNA dependent ATPase/DNA helicase	YER176W|HEL1|MTT1	40.69	44.32	41.93	42.31	63.06	64.13	64.13	63.77
ECM33	GPI-anchored protein of unknown function	YBR078W	629.81	726.1	662.82	672.91	459.89	473.21	470.51	467.87
ECM34	Putative protein of unknown function	YHL043W	27.77	29.25	24.91	27.31	41.57	39.4	39.95	40.31
ECM38	Gamma-glutamyltranspeptidase	YLR299W|CIS2|gamma-glutamyltransferase	33.05	30.95	30.67	31.56	28.84	29.19	28.19	28.74
ECM4	Omega class glutathione transferase	YKR076W|GTO2	95.37	89.44	88.05	90.95	57.5	54.97	55.77	56.08
ECM5	Subunit of the Snt2C complex	YMR176W	14.97	14.18	15.1	14.75	17.64	17.72	16.65	17.34
ECM7	Putative integral membrane protein with a role in calcium uptake	YLR443W|ZRG15	40.46	42.45	42.6	41.84	43.23	43.1	44.96	43.76
ECM8	Non-essential protein of unknown function	YBR076W	21.46	23.98	19.47	21.64	21.51	20.91	20.18	20.87
ECM9	Non-essential protein of unknown function	YKR004C|YKR004C-A	20.39	24.23	21.31	21.98	26.18	26.33	23.02	25.18
ECO1	Acetyltransferase	YFR027W|CTF7	26.95	27.05	26.42	26.81	21.57	22.01	24.8	22.79
ECT1	Ethanolamine-phosphate cytidylyltransferase	YGR007W|MUQ1|ethanolamine-phosphate cytidylyltransferase	96.76	108.59	93.93	99.76	116.24	120.86	119.64	118.91
EDC1	RNA-binding protein that activates mRNA decapping directly	YGL222C	26.78	27.83	27.2	27.27	26.46	25.47	26.75	26.23
EDC2	RNA-binding protein that directly activates mRNA decapping	YER035W	501.36	511.45	486.15	499.65	284.15	306.63	324.16	304.98
EDC3	Non-essential conserved protein with a role in mRNA decapping	YEL015W|DCP3|LSM16	57.38	60.21	54.45	57.35	69.64	71.17	67.02	69.28
EDE1	Endocytic protein	YBL047C|BUD15	61.41	55.04	60.41	58.96	53.75	54.49	54.27	54.17
EDS1	Putative zinc cluster protein, predicted to be a transcription factor	YBR033W	26.8	27.23	27.83	27.28	17.07	16.14	16.67	16.63
EEB1	Acyl-coenzymeA:ethanol O-acyltransferase	YPL095C	133.19	110.03	110.45	117.89	232.84	231.04	207.05	223.64
EFB1	Translation elongation factor 1 beta	YAL003W|TEF5	1434.55	1401.89	1448.81	1428.42	886.09	927.47	914.16	909.24
EFG1	Essential protein required for maturation of 18S rRNA	YGR271C-A|YGR272C	72.83	75.22	75.91	74.66	62.06	66.98	65.21	64.75
EFM1	Lysine methyltransferase	YHL039W	43.73	45.95	42.05	43.91	44.43	44.3	44.11	44.28
EFM2	S-adenosylmethionine-dependent methyltransferase	YBR271W	26	26.2	26.68	26.29	25.4	26.73	28.24	26.79
EFR3	Protein required for Stt4-containing phosphoinositide kinase patch as	YMR212C	31.15	35.7	33.16	33.34	41.26	41.02	38.32	40.2
EFT1	Elongation factor 2 (EF-2), also encoded by EFT2	YOR133W	430.52	452.01	456.5	446.34	397.43	407.78	387.85	397.69
EFT2	Elongation factor 2 (EF-2), also encoded by EFT1	YDR385W	815.11	819.71	792.11	808.98	709.33	755.96	738.99	734.76
EGD1	Subunit beta1 of the nascent polypeptide-associated complex (NAC)	YPL037C	1093.35	1020	1064.31	1059.22	805.28	816.03	792.03	804.44
EGD2	Alpha subunit of the nascent polypeptide-associated complex (NAC)	YHR193C	1349.51	1250.54	1327.33	1309.13	955.78	953.13	955.29	954.73
EGT2	Glycosylphosphatidylinositol (GPI)-anchored cell wall endoglucanase	YNL327W	84.08	69.42	83.68	79.06	132.96	134.9	144.47	137.44
EHD3	3-hydroxyisobutyryl-CoA hydrolase	YDR036C|MRP5	50.57	53.34	50.44	51.45	41.21	42.56	40.63	41.47
EHT1	Acyl-coenzymeA:ethanol O-acyltransferase	YBR177C	35.22	22.04	31.61	29.62	58.13	54.55	54.39	55.69
EIS1	Component of the eisosome required for proper eisosome assembly	YMR031C	97.27	92.91	88.27	92.81	76.93	73.98	72.82	74.58
EKI1	Ethanolamine kinase	YDR147W|bifunctional choline kinase/ethanolamine kinase EKI1	35.57	36.33	35.3	35.73	52.22	53.1	51.53	52.28
ELA1	Elongin A	YNL230C|elongin A	22.72	22.6	23.98	23.1	23.29	24.97	26.17	24.81
ELC1	Elongin C, conserved among eukaryotes	YPL046C|elongin C	40.29	38.66	35.55	38.17	42.99	42.53	41.45	42.32
ELF1	Transcription elongation factor with a conserved zinc finger domain	YKL160W	253.36	222.64	253.59	243.2	211.45	205.24	212.26	209.65
ELG1	Subunit of an alternative replication factor C complex	YOR144C|RTT110	17.11	17.25	17.59	17.32	12.08	13.81	13.38	13.09
ELM1	Serine/threonine protein kinase that regulates cellular morphogenesis	YKL048C|LDB9	46.69	46.53	47.82	47.01	35.51	36.87	36.99	36.45
ELO1	Elongase I, medium-chain acyl elongase	YJL196C|fatty acid elongase ELO1	78.6	102.17	73.57	84.78	151.73	142.62	143.62	145.99
ELP2	Subunit of Elongator complex	YGR200C|Elongator subunit ELP2|KTI3|TOT2	43.49	44.1	44.76	44.12	37.41	38.83	36.67	37.64
ELP3	Subunit of Elongator complex	YPL086C|Elongator subunit ELP3|HPA1|KTI8|TOT3	51.04	55.83	53.57	53.48	40.16	42.74	41.61	41.5
ELP4	Subunit of hexameric RecA-like ATPase Elp456 Elongator subcomplex	YPL101W|Elongator subunit ELP4|HAP1|KTI9|TOT7	38.59	39.02	41.52	39.71	48.35	46.03	48.89	47.76
ELP6	Subunit of hexameric RecA-like ATPase Elp456 Elongator subcomplex	YMR312W|Elongator subunit ELP6|HAP3|KTI4|TOT6	30.16	30.43	28.64	29.74	31.26	29.14	31.76	30.72
EMC1	Member of conserved endoplasmic reticulum membrane complex	YCL045C	49.62	53	51.54	51.39	69.03	70.7	70.22	69.98
EMC2	Member of conserved ER transmembrane complex	YJR088C	86.65	97.92	97.63	94.07	119.89	116.35	118.82	118.35
EMC3	Member of conserved ER transmembrane complex	YKL207W|AIM27|LRC3	160.22	170.81	162.01	164.35	208.48	210.97	219.56	213
EMC4	Member of conserved ER transmembrane complex	YGL231C	179.5	179.24	180.99	179.91	158.92	158.13	160.57	159.2
EMC5	Member of conserved ER transmembrane complex	YIL027C|KRE27	109.19	106.57	109.67	108.48	122.94	119.55	114.58	119.02
EMC6	Member of conserved ER transmembrane complex	YLL014W	188.45	186.16	187.71	187.44	197.86	193.5	188.55	193.3
EMG1	Methyltransferase for rRNA	YLR186W|NEP1	96.48	99.85	101.97	99.43	92.05	97.1	102.07	97.07
EMI1	Non-essential protein of unknown function	YDR512C	62.67	58.65	64.05	61.79	45.9	41.59	42.87	43.45
EMI2	Non-essential protein of unknown function	YDR516C|putative glucokinase	278.26	289.52	258.98	275.59	97.14	92.8	85.3	91.75
EMI5	Subunit of succinate dehydrogenase	YOL071W|SDH5|succinate dehydrogenase subunit EMI5	129.77	127.43	126.74	127.98	94.15	85.87	86.78	88.93
EMP24	Component of the p24 complex	YGL200C|BST2	499.72	463.66	507.73	490.37	440.94	452.11	455.5	449.52
EMP46	Integral membrane component of ER-derived COPII-coated vesicles	YLR080W	37.59	37.28	33.41	36.1	29.07	27.35	26.4	27.61
EMP47	Integral membrane component of ER-derived COPII-coated vesicles	YFL048C	60.64	65.45	59.64	61.91	72.41	75.24	70.74	72.8
EMP70	Protein with a role in cellular adhesion and filamentous growth	YLR083C|TMN1|p24a	44.27	46.1	46.33	45.57	51.29	54.89	52.27	52.82
EMT1	Methionine tRNA (tRNA-Met), functions in translational elongation	tM(CAU)D	0	0	0	0	0	0	0	0
EMT2	Methionine tRNA (tRNA-Met), functions in translational elongation	tM(CAU)O2	0	0	0	0	0	0	0	0
EMT3	Methionine tRNA (tRNA-Met), functions in translational elongation	tM(CAU)J2	0	0	0	0	0	0	0	0
EMT4	Methionine tRNA (tRNA-Met), functions in translational elongation	tM(CAU)M	0	0	0	0	0	0	0	0
EMT5	Methionine tRNA (tRNA-Met), functions in translational elongation	tM(CAU)J1	0	0	0	0	0	0	0	0
EMW1	Essential conserved protein with a role in cell wall integrity	YNL313C	39.56	38.65	40.69	39.63	29.14	31.6	32.58	31.11
ENA1	P-type ATPase sodium pump	YDR040C|HOR6|Na(+)/Li(+)-exporting P-type ATPase ENA1|PMR2	180.65	146.89	166.33	164.62	108.53	105.81	108.45	107.6
ENA2	P-type ATPase sodium pump	YDR039C|Na(+)-exporting P-type ATPase ENA2	0.11	0.09	0.19	0.13	0.1	0.08	0.18	0.12
ENA5	Protein with similarity to P-type ATPase sodium pumps	YDR038C|putative Na(+)-exporting P-type ATPase ENA5	26.89	27.77	26.57	27.08	24.8	25.81	27	25.87
ENB1	Endosomal ferric enterobactin transporter	YOL158C|ARN4	21.23	22.06	20.71	21.33	124.04	116.2	126.09	122.11
END3	EH domain-containing protein involved in endocytosis	YNL084C	85.23	85.52	79.97	83.57	82.92	81.32	78.01	80.75
ENO1	Enolase I, a phosphopyruvate hydratase	YGR254W|HSP48|phosphopyruvate hydratase ENO1	5016.73	5622.11	4802.86	5147.23	7376.48	7094.57	7769.13	7413.39
ENO2	Enolase II, a phosphopyruvate hydratase	YHR174W|phosphopyruvate hydratase ENO2	3030.82	3052.02	3154.09	3078.98	5441.44	5304.73	5903.02	5549.73
ENP1	Protein associated with U3 and U14 snoRNAs	YBR247C|MEG1	40.17	44.14	41.86	42.06	34.39	38.48	35.96	36.28
ENP2	Essential nucleolar protein	YGR145W	39.37	40.48	43.26	41.04	32.92	35.56	34.2	34.23
ENT1	Epsin-like protein involved in endocytosis and actin patch assembly	YDL161W	76.89	78.27	75.76	76.97	83.49	82.58	80.5	82.19
ENT2	Epsin-like protein required for endocytosis and actin patch assembly	YLR206W	43.65	45.88	43.97	44.5	75.68	69.91	68.89	71.5
ENT3	Protein containing an N-terminal epsin-like domain	YJR125C	114.1	111.94	109.87	111.97	113	101.66	103.22	105.96
ENT4	Protein of unknown function	YLL038C	25.82	24.21	26.72	25.58	34.41	38.66	37.41	36.83
ENT5	Protein containing an N-terminal epsin-like domain	YDR153C	70.95	78.04	71.73	73.57	61.83	65.88	66.8	64.84
ENV10	Protein proposed to be involved in vacuolar functions	YLR065C	124.77	130.79	135.16	130.24	127.38	129.89	126.3	127.85
ENV11	Protein proposed to be involved in vacuolar functions	YGR071C	16.04	17.5	16.76	16.77	15.77	15.78	15.23	15.59
ENV7	Vacuolar membrane protein kinase	YPL236C	42.6	46.08	42.03	43.57	49.94	50.7	48.13	49.59
ENV9	Protein proposed to be involved in vacuolar functions	YOR246C	110.37	107.59	117.48	111.81	151.56	158.57	160.29	156.81
EOS1	Protein involved in N-glycosylation	YNL080C	80.6	78.69	76.65	78.65	87.17	85.42	82.88	85.15
EPL1	Subunit of NuA4, an essential histone H4/H2A acetyltransferase complex	YFL024C	30.04	30.88	30.23	30.38	33.89	35.15	35.26	34.77
EPS1	ER protein with chaperone and co-chaperone activity	YIL005W|protein disulfide isomerase EPS1	28.51	29.82	26.46	28.27	33.52	34.37	32.09	33.33
EPT1	sn-1,2-diacylglycerol ethanolamine- and cholinephosphotranferase	YHR123W|bifunctional diacylglycerol cholinephosphotransferase/ethanolaminephosphotransferase	35.26	36.85	35.55	35.89	71.42	70.8	72.2	71.48
ERB1	Constituent of 66S pre-ribosomal particles	YMR049C	42.04	44.45	44.41	43.63	30.48	33.53	30.81	31.61
ERC1	Member of the multi-drug and toxin extrusion (MATE) family	YHR032W	50.02	49.14	47.26	48.81	59.18	59.77	58.38	59.11
ERD1	Predicted membrane protein required for lumenal ER protein retention	YDR414C|LDB2	36.15	37.41	37.2	36.92	46.87	47.35	45.26	46.49
ERD2	HDEL receptor	YBL040C	141.94	138.94	142.58	141.15	172.44	165.74	165.29	167.82
ERF2	Subunit of a palmitoyltransferase	YLR246W	48.67	54.77	51.48	51.64	62.55	59.76	62	61.44
ERG1	Squalene epoxidase	YGR175C|squalene monooxygenase	610.26	500.55	727.77	612.86	392.13	414.14	474.84	427.04
ERG10	Acetyl-CoA C-acetyltransferase (acetoacetyl-CoA thiolase)	YPL028W|LPB3|TSM0115|acetyl-CoA C-acetyltransferase	230.32	231.78	238.19	233.43	234.07	241.91	266.07	247.35
ERG11	Lanosterol 14-alpha-demethylase	YHR007C|CYP51|sterol 14-demethylase	391.94	329.1	470.71	397.25	336.61	349.23	387.68	357.84
ERG12	Mevalonate kinase	YMR208W|RAR1|mevalonate kinase	56.05	57.69	60.21	57.98	61.87	61.48	60.54	61.3
ERG13	3-hydroxy-3-methylglutaryl-CoA (HMG-CoA) synthase	YML126C|HMGS|hydroxymethylglutaryl-CoA synthase	86.92	101.72	91.9	93.51	132.21	137.88	151.74	140.61
ERG2	C-8 sterol isomerase	YMR202W|C-8 sterol isomerase ERG2|END11	277.88	225.54	310.49	271.3	331.86	359.33	406.45	365.88
ERG20	Farnesyl pyrophosphate synthetase	YJL167W|BOT3|FDS1|FPP1|bifunctional (2E,6E)-farnesyl diphosphate synthase/dimethylallyltranstransferase	250.98	230.9	268.32	250.07	245.01	246.66	258.19	249.95
ERG24	C-14 sterol reductase	YNL280C|delta(14)-sterol reductase	58.1	54.05	63.55	58.57	75.85	76.06	79.17	77.03
ERG25	C-4 methyl sterol oxidase	YGR060W|methylsterol monooxygenase	879.4	733.52	1029.95	880.96	517.72	541.72	670.28	576.57
ERG26	C-3 sterol dehydrogenase	YGL001C|sterol-4-alpha-carboxylate 3-dehydrogenase (decarboxylating)	110.39	96.59	119.24	108.74	130.78	144.09	146.05	140.31
ERG27	3-keto sterol reductase	YLR100W|3-keto-steroid reductase	104.69	101.76	118.28	108.25	141.64	147.9	159.69	149.74
ERG28	Endoplasmic reticulum membrane protein	YER044C|BUD18	341.09	326.43	379.3	348.94	270.91	279.48	317.71	289.37
ERG3	C-5 sterol desaturase	YLR056W|C-5 sterol desaturase|PSO6|SYR1	799.03	719.55	989.46	836.02	465.25	491.39	580.33	512.33
ERG4	C-24(28) sterol reductase	YGL012W|delta(24(24(1)))-sterol reductase	132.13	123.19	154.83	136.72	235.18	249.32	269.94	251.48
ERG5	C-22 sterol desaturase	YMR015C|C-22 sterol desaturase|CYP61	200.6	170.17	234.62	201.79	57.84	65.63	92.77	72.08
ERG6	Delta(24)-sterol C-methyltransferase	YML008C|ISE1|LIS1|SED6|VID1|sterol 24-C-methyltransferase	277.84	230.25	304.1	270.73	201.08	217.15	232.45	216.89
ERG7	Lanosterol synthase	YHR072W|lanosterol synthase ERG7	61.12	54.88	65.28	60.43	67.44	69.39	71.51	69.44
ERG8	Phosphomevalonate kinase	YMR220W|phosphomevalonate kinase	39.22	39.8	41.05	40.02	76.27	74.36	77.83	76.15
ERG9	Farnesyl-diphosphate farnesyl transferase (squalene synthase)	YHR190W|bifunctional farnesyl-diphosphate farnesyltransferase/squalene synthase	166.8	160.63	171.4	166.28	228.13	234.28	242.25	234.89
ERI1	Endoplasmic reticulum membrane protein that binds and inhibits Ras2p	YPL096C-A|RIN1	79.25	73.56	68.75	73.85	86.18	81.03	84.2	83.8
ERJ5	Type I membrane protein with a J domain	YFR041C	53.63	53.94	54.55	54.04	57.62	55.62	56.05	56.43
ERO1	Thiol oxidase required for oxidative protein folding in the ER	YML130C	92.58	86.18	102.55	93.77	72.24	84.84	101.32	86.13
ERP1	Member of the p24 family involved in ER to Golgi transport	YAR002C-A	270.87	266.27	274.05	270.4	260.77	259.2	262.88	260.95
ERP2	Member of the p24 family involved in ER to Golgi transport	YAL007C	115.42	102.05	113.07	110.18	124.54	130.62	126.14	127.1
ERP3	Protein with similarity to Emp24p and Erv25p	YDL018C	45.76	47.68	44.46	45.97	48.18	43.32	42.93	44.81
ERP4	Member of the p24 family involved in ER to Golgi transport	YOR016C	100.44	96.1	99.95	98.83	75.35	78.18	72.09	75.21
ERP5	Protein with similarity to Emp24p and Erv25p	YHR110W	197.44	184.07	192.94	191.48	158.72	154.71	145.49	152.97
ERP6	Member of the p24 family involved in ER to Golgi transport	YGL002W	82.1	81.74	76.23	80.02	92.47	85.71	87.73	88.64
ERR1	Protein of unknown function	YOR393W|phosphopyruvate hydratase ERR1	4.85	4.71	4.57	4.71	4.85	5.15	4.93	4.97
ERR2	Enolase, a phosphopyruvate hydratase	YPL281C|phosphopyruvate hydratase ERR2	5.11	4.83	4.87	4.94	4.94	4.65	4.88	4.82
ERR3	Enolase, a phosphopyruvate hydratase	YMR323W|phosphopyruvate hydratase ERR3	24.91	24.82	22.79	24.17	26.43	24	24.2	24.88
ERS1	Protein with similarity to human cystinosin	YCR075C	36.22	33.94	32.93	34.36	51.76	49.62	50.99	50.79
ERT1	Transcriptional regulator of nonfermentable carbon utilization	YBR239C	20.55	23.58	19.5	21.21	27.58	28.57	28.1	28.08
ERV1	Flavin-linked sulfhydryl oxidase of the mitochondrial IMS	YGR029W	100.68	100.16	98.71	99.85	181.6	174.25	169.81	175.22
ERV14	COPII-coated vesicle protein	YGL054C	276.15	267.89	264.46	269.5	271.48	258.17	253.51	261.05
ERV15	Protein involved in export of proteins from the endoplasmic reticulum	YBR210W	46.98	49.12	47.41	47.84	67.65	67.69	66.32	67.22
ERV2	Flavin-linked sulfhydryl oxidase localized to the ER lumen	YPR037C	203.43	198.59	201.52	201.18	86.96	94.83	95.93	92.57
ERV25	Member of the p24 family involved in ER to Golgi transport	YML012W	527.87	502.21	539.24	523.11	429.63	427.83	423.15	426.87
ERV29	Protein localized to COPII-coated vesicles	YGR284C	118.85	122.28	119.58	120.24	134	133.25	132.1	133.12
ERV41	Protein localized to COPII-coated vesicles	YML067C	67.11	73.45	67.91	69.49	88.17	85.85	83.24	85.75
ERV46	Protein localized to COPII-coated vesicles	YAL042W|FUN9	169.58	174.09	170.36	171.34	217.02	219.31	221.27	219.2
ESA1	Catalytic subunit of the histone acetyltransferase complex (NuA4)	YOR244W|TAS1	55.43	55.64	53.11	54.73	44.28	44.13	45.13	44.51
ESBP6	Protein with similarity to monocarboxylate permeases	YNL125C|MCH3	85.41	84.08	81.84	83.78	82.88	81.65	86.37	83.63
ESC1	Protein localized to the nuclear periphery	YMR219W	22.8	22.78	22.55	22.71	21.56	21.49	21.42	21.49
ESC2	Sumo-like domain protein	YDR363W	29.38	31.22	30.27	30.29	35.77	34.34	36.33	35.48
ESC8	Protein involved in telomeric and mating-type locus silencing	YOL017W	22.14	22.04	23.15	22.44	17.15	17.33	17.97	17.48
ESF1	Nucleolar protein involved in pre-rRNA processing	YDR365C	75.5	103.21	80.94	86.55	101.37	101.34	98.77	100.49
ESF2	Essential nucleolar protein involved in pre-18S rRNA processing	YNR054C|ABT1	45.28	45.8	45.9	45.66	40.38	43.86	44.41	42.88
ESL2	Protein of unknown function	YKR096W	25.09	25.21	24.81	25.03	24.48	24.45	24.86	24.6
ESP1	Separase, a caspase-like cysteine protease	YGR098C	6.24	6.17	5.99	6.13	5.86	6.07	6.75	6.23
ESS1	Peptidylprolyl-cis/trans-isomerase (PPIase)	YJR017C|PIN1|PTF1|peptidylprolyl isomerase ESS1	193.86	175.16	188.07	185.7	193.19	190.56	199.02	194.26
EST1	TLC1 RNA-associated factor involved in telomere length regulation	YLR233C	25.41	30.97	25.94	27.44	24.5	23.33	22.42	23.42
EST2	Reverse transcriptase subunit of the telomerase holoenzyme	YLR318W|TERT	14.12	15.51	14.41	14.68	16.07	17.61	15.34	16.34
EST3	Component of the telomerase holoenzyme	YIL009C-A	41.14	41.15	36.46	39.58	114.28	105.97	105.48	108.58
ETP1	Putative protein of unknown function required for growth on ethanol	YHL010C|BRP2	14.4	14.16	13.09	13.88	13.17	12.33	13.34	12.95
ETR1	2-enoyl thioester reductase	YBR026C|MRF1|MRF1'	138.87	143.17	128.11	136.72	113.93	110.31	106.53	110.26
ETS1-1			0	0	0	0	0	0	0	0
ETS1-2			0	0	0	0	0	0	0	0
ETS2-1			0	0	0	0	0	0	0	0
ETS2-2			0	0	0	0	0	0	0	0
ETT1	Nuclear protein that inhibits replication of Brome mosaic virus	YOR051C|NRO1|YOR29-02	76.3	79.66	79.71	78.56	107.76	114.32	115.26	112.45
EUG1	Protein disulfide isomerase of the endoplasmic reticulum lumen	YDR518W|protein disulfide isomerase EUG1	48.28	51.2	52.1	50.53	68.65	72.13	74.23	71.67
EXG1	Major exo-1,3-beta-glucanase of the cell wall	YLR300W|BGL1	1586.43	1579.8	1667.4	1611.21	1687.74	1717.94	1853.79	1753.16
EXG2	Exo-1,3-beta-glucanase	YDR261C	28.59	27.14	28.68	28.14	64.63	64.29	66.61	65.18
EXO1	5'-3' exonuclease and flap-endonuclease	YOR033C|DHS1	24.88	27.35	24.6	25.61	28	27.9	27.98	27.96
EXO5	Mitochondrial 5'-3' exonuclease and sliding exonuclease	YBR163W|DEM1	25.6	27.19	26.88	26.56	32.75	33.21	33.25	33.07
EXO70	Subunit of the exocyst complex	YJL085W	22.96	24.78	23.39	23.71	32.12	30.39	31.08	31.2
EXO84	Exocyst subunit with dual roles in exocytosis and spliceosome assembly	YBR102C|USA3	22.64	24.91	23.6	23.72	34.67	35.02	32.65	34.11
FAA1	Long chain fatty acyl-CoA synthetase	YOR317W|long-chain fatty acid-CoA ligase FAA1	78.04	63.69	72.22	71.32	119.22	115.51	109.2	114.64
FAA2	Medium chain fatty acyl-CoA synthetase	YER015W|FAM1|medium-chain fatty acid-CoA ligase FAA2	33.58	32.08	31.63	32.43	18.83	18.02	17.82	18.22
FAA3	Long chain fatty acyl-CoA synthetase	YIL009W|long-chain fatty acid-CoA ligase FAA3	25.27	22.93	24.5	24.23	31.76	36.14	35.73	34.54
FAA4	Long chain fatty acyl-CoA synthetase	YMR246W|long-chain fatty acid-CoA ligase FAA4	309.11	425.88	320.32	351.77	440.56	448.89	453.31	447.59
FAB1	1-phosphatidylinositol-3-phosphate 5-kinase	YFR019W|1-phosphatidylinositol-3-phosphate 5-kinase|SVL7	9.72	8.89	10.19	9.6	7.66	7.94	7.96	7.85
FAD1	Flavin adenine dinucleotide (FAD) synthetase	YDL045C|FMN adenylyltransferase	59.91	63.21	63.28	62.13	55.8	58.07	58.38	57.42
FAF1	Protein required for pre-rRNA processing	YIL019W	40.04	44.51	45.55	43.37	55.97	57.53	57.54	57.02
FAL1	Nucleolar protein required for maturation of 18S rRNA	YDR021W	18.84	20.14	19.87	19.62	19.62	22.53	23.34	21.83
FAP1	Protein that binds to Fpr1p	YNL023C	28.98	28.75	29.22	28.99	27.69	28.57	27.48	27.91
FAP7	Essential NTPase required for small ribosome subunit synthesis	YDL166C	82.12	75.53	91.38	83.01	87.53	79.49	86.17	84.4
FAR1	CDK inhibitor and nuclear anchor	YJL157C	55.87	57.63	58.06	57.19	80.95	82.55	82.21	81.9
FAR10	Protein involved in recovery from arrest in response to pheromone	YLR238W	25.44	27.63	25.34	26.14	27.67	26.75	27.25	27.23
FAR11	Protein involved in recovery from cell cycle arrest	YNL127W	12.45	11.87	12.56	12.3	14.38	14.05	14.01	14.15
FAR3	Protein of unknown function	YMR052W	32.64	37.52	34.04	34.73	34.78	33.98	30.3	33.02
FAR7	Protein involved in recovery from pheromone-induced cell cycle arrest	YFR008W	35.65	36.33	32.57	34.85	40.91	39.93	39.46	40.1
FAR8	Protein involved in recovery from arrest in response to pheromone	YMR029C	45.83	48.73	46.52	47.03	43.8	41.81	40.19	41.93
FAS1	Beta subunit of fatty acid synthetase	YKL182W|tetrafunctional fatty acid synthase subunit FAS1	106.22	103.92	114.52	108.22	77.92	77.8	79.44	78.39
FAS2	Alpha subunit of fatty acid synthetase	YPL231W|trifunctional fatty acid synthase subunit FAS2	126.68	123.14	131.1	126.98	110.5	110.07	111.14	110.57
FAT1	Very long chain fatty acyl-CoA synthetase and fatty acid transporter	YBR041W|long-chain fatty acid transporter FAT1	31.52	32.23	30.52	31.42	40.29	40.39	39.19	39.96
FAU1	5,10-methenyltetrahydrofolate synthetase	YER183C|5-formyltetrahydrofolate cyclo-ligase	69.19	64.2	67.13	66.84	58.79	58.46	61.2	59.48
FBA1	Fructose 1,6-bisphosphate aldolase	YKL060C|LOT1|fructose-bisphosphate aldolase FBA1	8806.53	8974.56	9036.6	8939.23	7802.19	7569.48	7879.78	7750.48
FBP1	Fructose-1,6-bisphosphatase	YLR377C|ACN8|fructose 1,6-bisphosphate 1-phosphatase	24.69	24.58	25.13	24.8	14.65	12.95	12.73	13.44
FBP26	Fructose-2,6-bisphosphatase, required for glucose metabolism	YJL155C	52.91	57.51	52.79	54.41	42.18	41.44	41.29	41.63
FCF1	Putative PINc domain nuclease	YDR339C|UTP24	143.8	145.03	147.13	145.32	109.39	119.88	114.76	114.68
FCF2	Nucleolar protein involved in the early steps of 35S rRNA processing	YLR051C	117.37	122.72	128.94	123.01	91.71	100.32	109.24	100.42
FCJ1	Mitochondrial inner membrane protein, ortholog of mammalian mitofilin	YKR016W|AIM28|FMP13	69.27	68.33	72.89	70.16	35.86	35	36.59	35.82
FCP1	Carboxy-terminal domain (CTD) phosphatase	YMR277W	54.38	54.78	54.23	54.46	45.34	48.22	46.22	46.6
FCY1	Cytosine deaminase	YPR062W|cytosine deaminase|yCD	163.13	139.15	176.3	159.53	152.78	158.77	164.86	158.8
FCY2	Purine-cytosine permease	YER056C|BRA7	553.38	527.39	572.09	550.95	332.82	410.39	449.45	397.55
FCY21	Putative purine-cytosine permease	YER060W	12.44	13.85	13.96	13.42	25.73	27.34	27.41	26.83
FCY22	Putative purine-cytosine permease	YER060W-A	7.4	9.42	8.81	8.54	38.88	39.27	34.45	37.53
FDC1	Putative phenylacrylic acid decarboxylase	YDR539W|putative phenylacrylic acid decarboxylase FDC1	56.34	57.69	57.39	57.14	56.87	58.02	59.96	58.28
FDH1	NAD(+)-dependent formate dehydrogenase	YOR388C|formate dehydrogenase (NAD+)	4.13	4.95	3.97	4.35	9.47	9.04	12.21	10.24
FDH2	NAD(+)-dependent formate dehydrogenase	YPL275W	3.45	3.43	4.41	3.76	10.92	9.24	8.28	9.48
FEN1	Fatty acid elongase, involved in sphingolipid biosynthesis	YCR034W|ELO2|GNS1|VBM2|fatty acid elongase FEN1	74.07	76.28	75.52	75.29	67.89	75.91	67.8	70.53
FEN2	Plasma membrane H+-pantothenate symporter	YCR028C	24.53	26.17	25.57	25.42	28.41	29.62	29.48	29.17
FES1	Hsp70 (Ssa1p) nucleotide exchange factor	YBR101C	151.32	160.41	144.89	152.21	122.75	123.82	122.55	123.04
FET3	Ferro-O2-oxidoreductase	YMR058W	79.84	110.45	82.12	90.8	383.99	357.83	436.99	392.94
FET4	Low-affinity Fe(II) transporter of the plasma membrane	YMR319C	483.58	610.34	471.85	521.92	858.04	850.73	902.6	870.46
FET5	Multicopper oxidase	YFL041W	40.98	41.34	39.73	40.68	49.32	48.67	51.22	49.73
FHL1	Regulator of ribosomal protein (RP) transcription	YPR104C|SPP42	22.67	22.5	23.77	22.98	25.11	26.43	26.53	26.02
FHN1	Protein of unknown function	YGR131W	67.68	66.88	66.92	67.16	56.13	58.14	55.38	56.55
FIG1	Integral membrane protein required for efficient mating	YBR040W	24.69	25.86	24.4	24.99	15.29	15.3	15.82	15.47
FIG2	Cell wall adhesin, expressed specifically during mating	YCR089W	8.34	8.24	9.32	8.63	11.43	10.72	11.95	11.36
FIG4	Phosphatidylinositol 3,5-bisphosphate (PtdIns[3,5]P) phosphatase	YNL325C|phosphatidylinositol-3,5-bisphosphate 5-phosphatase	14.55	15.51	15.5	15.19	12.42	12.82	12.02	12.42
FIN1	Spindle pole body-related intermediate filament protein	YDR130C	36.44	41.22	37.5	38.39	49.08	48.06	47.03	48.06
FIP1	Subunit of cleavage polyadenylation factor (CPF)	YJR093C	54.76	57.45	56.1	56.1	64.62	65.95	65.01	65.19
FIR1	Protein involved in 3' mRNA processing	YER032W|PIP1	16.65	16.76	15.86	16.42	20.35	20.83	21.21	20.8
FIS1	Protein involved in mitochondrial fission and peroxisome abundance	YIL065C|MDV2	117.09	109.56	118.88	115.18	106.83	103.47	102.97	104.42
FIT1	Mannoprotein that is incorporated into the cell wall	YDR534C	11.34	10.76	12.28	11.46	21.54	22.47	24.7	22.91
FIT2	Mannoprotein that is incorporated into the cell wall	YOR382W	435.61	546.66	361.56	447.94	1867.11	1661.52	1931.11	1819.92
FIT3	Mannoprotein that is incorporated into the cell wall	YOR383C	560.24	748.78	478.79	595.94	3728.55	3444.53	4226.49	3799.86
FKH1	Forkhead family transcription factor	YIL131C	25.11	21.21	25.53	23.95	27.11	26.04	27.86	27.01
FKH2	Forkhead family transcription factor	YNL068C	19.43	19.5	19.63	19.52	25.7	25.23	25.92	25.61
FKS1	Catalytic subunit of 1,3-beta-D-glucan synthase	YLR342W|CND1|CWH53|ETG1|GSC1|PBR1	64.84	62.99	72.44	66.75	64.94	65.32	63.54	64.6
FKS3	Protein involved in spore wall assembly	YMR306W	3.26	3.48	3.14	3.29	3.73	3.62	3.69	3.68
FLC1	Putative FAD transporter	YPL221W|BOP1|HUF1	119.7	112.41	124.74	118.95	94.89	104.73	109.02	102.88
FLC2	Putative FAD transporter	YAL053W|HUF2	91.21	88.07	97.71	92.33	63.52	66.37	72.52	67.47
FLC3	Putative FAD transporter, similar to Flc1p and Flc2p	YGL139W|HUF3	32.78	35.9	34.46	34.38	29.57	29.94	30.07	29.86
FLD1	Seipin protein	YLR404W|SEI1	21.82	19.93	20.74	20.83	28.99	27.53	27.7	28.07
FLO1	Lectin-like protein involved in flocculation	YAR050W|FLO2|FLO4	4.8	5.25	5.89	5.31	4.7	5.2	5.75	5.21
FLO10	Member of the FLO family of cell wall flocculation proteins	YKR102W	8.66	8.01	8.8	8.49	6.28	6.21	6.4	6.3
FLO11	GPI-anchored cell surface glycoprotein (flocculin)	YIR019C|MUC1|STA4	4.01	3.89	4.59	4.16	4.62	4.4	4.74	4.59
FLO5	Lectin-like cell wall protein (flocculin) involved in flocculation	YHR211W	8.34	7.22	9	8.19	10.06	9.33	10.7	10.03
FLO8	Transcription factor	YER109C|PHD5|STA10|YER108C	20.56	18.93	20.99	20.16	23.78	23.64	25.55	24.32
FLO9	Lectin-like protein with similarity to Flo1p	YAL063C	9.44	9.37	10.17	9.66	8.98	8.67	8.05	8.57
FLR1	Plasma membrane transporter of the major facilitator superfamily	YBR008C	27.41	31.45	28.51	29.12	45.23	45.2	44.63	45.02
FLX1	Protein required for transport of flavin adenine dinucleotide (FAD)	YIL134W	23.67	22.68	21.24	22.53	23.32	23	22.71	23.01
FMC1	Mitochondrial matrix protein	YIL098C	77.71	70.35	75.35	74.47	64.38	59.29	61.9	61.86
FMN1	Riboflavin kinase, produces riboflavin monophosphate (FMN)	YDR236C|riboflavin kinase	79.14	77.09	79.91	78.71	89.22	88.82	88.71	88.91
FMO1	Flavin-containing monooxygenase	YHR176W	28.64	30.76	26.51	28.64	95.08	92.51	78.2	88.59
FMP10	Putative protein of unknown function	YER182W	111.59	109.02	107.77	109.46	51.17	52.49	47.38	50.35
FMP16	Protein of unknown function	YDR070C	1316.99	1246.28	1219.21	1260.83	355.16	318.18	319.66	331
FMP21	Putative protein of unknown function	YBR269C	240.5	208.58	226.85	225.31	118.53	108.28	105.81	110.88
FMP23	Putative protein of unknown function	YBR047W	42	43.88	39.15	41.68	144.32	128.85	127.08	133.42
FMP25	Protein required for assembly of respiratory complex III	YLR077W|BCA1	69.67	79.68	67.09	72.15	58.92	62.09	62.64	61.22
FMP27	Putative protein of unknown function	YLR454W	8.9	7.88	9.5	8.76	4.89	4.8	4.63	4.77
FMP30	Protein with a role in maintaining mitochondrial morphology	YPL103C	21.5	19.6	19.78	20.29	36.12	35.08	33.86	35.02
FMP32	Putative protein of unknown function	YFL046W	74.37	69.34	72.54	72.09	91.55	91.53	82.8	88.63
FMP33	Putative protein of unknown function	YJL161W	68.87	65.75	61.72	65.45	53.62	49.07	50.11	50.94
FMP37	Highly conserved subunit of the mitochondrial pyruvate carrier	YGL080W|MPC1	161.41	151.07	153.33	155.27	109.08	110.69	107.28	109.02
FMP40	Putative protein of unknown function	YPL222W	44.38	43.31	43.61	43.76	40.15	37.13	38.86	38.71
FMP41	Putative protein of unknown function	YNL168C	54.1	56.6	54.23	54.97	81.49	83.8	83.95	83.08
FMP43	Highly conserved subunit of mitochondrial pyruvate carrier	YGR243W|MPC3	479.78	408.78	438.37	442.31	96.35	72.27	75.37	81.33
FMP45	Integral membrane protein localized to mitochondria	YDL222C	97.02	99.78	103.85	100.21	28.96	25.31	26.52	26.93
FMP46	Putative redox protein containing a thioredoxin fold	YKR049C	274.31	245.38	257.33	259	130.76	115.12	111.48	119.12
FMP48	Putative protein of unknown function	YGR052W	21.63	20.87	21.63	21.38	12.87	12.93	12.6	12.8
FMP52	Protein of unknown function	YER004W	268.61	275.1	278.76	274.15	175.9	169.81	170.99	172.23
FMS1	Polyamine oxidase	YMR020W|polyamine oxidase	47.51	55.32	49.3	50.71	108.98	108.61	112.02	109.87
FMT1	Methionyl-tRNA formyltransferase	YBL013W	7.47	7.23	7.58	7.43	6.99	8.03	8.05	7.69
FOB1	Nucleolar protein that binds the rDNA replication fork barrier site	YDR110W|HRM1	31.34	32.97	33.04	32.45	31.93	31.9	30.05	31.29
FOL1	Multifunctional enzyme of the folic acid biosynthesis pathway	YNL256W|trifunctional dihydropteroate synthetase/dihydrohydroxymethylpterin pyrophosphokinase/dihydroneopterin aldolase FOL1	29.44	30.12	29.46	29.67	48.94	50.21	44.13	47.76
FOL2	GTP-cyclohydrolase I	YGR267C|GTP cyclohydrolase I	151.64	156.15	158.23	155.34	398.61	388.14	369.02	385.25
FOL3	Dihydrofolate synthetase, involved in folic acid biosynthesis	YMR113W|dihydrofolate synthase	38.85	40.37	38.01	39.08	38.57	40.71	41.42	40.23
FOX2	3-hydroxyacyl-CoA dehydrogenase and enoyl-CoA hydratase	YKR009C|POX2|bifunctional hydroxyacyl-CoA dehydrogenase/enoyl-CoA hydratase FOX2	18.94	21.61	19.34	19.96	18.29	17.25	19	18.18
FPK1	Ser/Thr protein kinase	YNR047W	12.19	12	12.62	12.27	12.24	13.28	13.05	12.86
FPR1	Peptidyl-prolyl cis-trans isomerase (PPIase)	YNL135C|FKB1|RBP1|peptidylprolyl isomerase FPR1	1488.88	1387.44	1453.08	1443.13	727.45	740.23	741.73	736.47
FPR2	Membrane-bound peptidyl-prolyl cis-trans isomerase (PPIase)	YDR519W|FKB2|peptidylprolyl isomerase family protein FPR2	198.92	184.45	203.21	195.52	188.63	183.26	196.63	189.5
FPR3	Nucleolar peptidyl-prolyl cis-trans isomerase (PPIase)	YML074C|NPI46|peptidylprolyl isomerase FPR3	232.33	246.3	228.91	235.85	191.59	201.61	197.2	196.8
FPR4	Peptidyl-prolyl cis-trans isomerase (PPIase)	YLR449W|peptidylprolyl isomerase FPR4	65.18	67.25	67.69	66.7	55.6	62.88	63.08	60.52
FPS1	Aquaglyceroporin, plasma membrane channel	YLL043W	74.84	76.68	73	74.84	72.78	76.57	75.37	74.91
FRA1	Protein involved in negative regulation of iron regulon transcription	YLL029W|RUP2	113.18	115.22	102.08	110.16	122.39	121.56	119.46	121.13
FRA2	Protein involved in negative regulation of iron regulon transcription	YGL220W|AIM15	173.93	162.61	183.65	173.4	178.06	168.55	165.87	170.83
FRD1	Soluble fumarate reductase	YEL047C|FRDS1	136.05	139.38	145.53	140.32	287.09	297.25	288.97	291.1
FRE1	Ferric reductase and cupric reductase	YLR214W	22.29	25.71	23.5	23.84	33.58	33.14	39.07	35.26
FRE2	Ferric reductase and cupric reductase	YKL220C	3.94	3.94	4.31	4.06	10.47	9.36	10.13	9.99
FRE3	Ferric reductase	YOR381W	13.11	13.66	13.15	13.31	25.83	24.18	25.91	25.31
FRE4	Ferric reductase	YNR060W	10.18	9.96	11.27	10.47	12.28	12.44	12.37	12.36
FRE5	Putative ferric reductase with similarity to Fre2p	YOR384W	26.54	28.31	25.34	26.73	58.83	57.33	59.21	58.46
FRE6	Putative ferric reductase with similarity to Fre2p	YLL051C	29.88	32.14	29.88	30.64	58.82	59.84	61.82	60.16
FRE7	Putative ferric reductase with similarity to Fre2p	YOL152W	9.79	12.94	9.64	10.79	13.93	13.9	15.77	14.53
FRE8	Protein with sequence similarity to iron/copper reductases	YLR047C	15.6	17.19	14.66	15.82	19.09	20.4	18.97	19.49
FRK1	Protein kinase of unknown cellular role	YPL141C	21.55	19.77	20.74	20.69	25.51	26.04	25.93	25.83
FRM2	Type II nitroreductase, using NADH as reductant	YCL026C-A|YCLX08C	31.57	32.23	32.73	32.18	30.98	30.66	28.11	29.92
FRQ1	N-myristoylated calcium-binding protein	YDR373W	135.33	136.74	138.47	136.84	139.57	125.78	128.04	131.13
FRS1	Beta subunit of cytoplasmic phenylalanyl-tRNA synthetase	YLR060W|phenylalanine--tRNA ligase subunit beta	169.34	166.83	172.29	169.49	161.86	167.68	165.04	164.86
FRS2	Alpha subunit of cytoplasmic phenylalanyl-tRNA synthetase	YFL022C|phenylalanine--tRNA ligase subunit alpha	143.74	146.63	147.4	145.92	130.24	140.88	135.39	135.5
FRT1	Tail-anchored ER membrane protein of unknown function	YOR324C|HPH1	26.56	27.29	26.99	26.95	37.31	38.02	39.03	38.12
FRT2	Tail-anchored ER membrane protein of unknown function	YAL028W|HPH2	25.98	26.16	23.86	25.33	27.85	27.48	26.74	27.36
FSF1	Putative protein	YOR271C	141.32	130.46	145.16	138.98	159.71	172.12	169.18	167
FSH1	Putative serine hydrolase	YHR049W	690.15	689.58	668.89	682.87	360.6	398.32	410.29	389.74
FSH2	Putative serine hydrolase that localizes to the cytoplasm	YMR222C	32.48	30.89	30.27	31.21	44.23	46.81	47	46.01
FSH3	Putative serine hydrolase	YOR280C	41.23	40.67	43.03	41.65	47.98	48.68	49.45	48.71
FTH1	Putative high affinity iron transporter	YBR207W	60.64	64.32	60.2	61.72	78.53	82.54	85.72	82.26
FTR1	High affinity iron permease	YER145C	378	545.04	399.42	440.82	1181.19	1131.31	1301.22	1204.57
FUB1	Putative protein of unknown function	YCR076C	83.59	85.86	78.14	82.53	62.95	61.39	67.06	63.8
FUI1	High affinity uridine permease, localizes to the plasma membrane	YBL042C	105.82	106.4	111.04	107.75	44.52	49.34	52.65	48.84
FUM1	Fumarase	YPL262W|fumarase FUM1	232	221.39	228.25	227.21	190.17	188.2	190.45	189.61
FUN12	Translation initiation factor eIF5B	YAL035W|yIF2	136.78	133.85	135.24	135.29	100.16	105.14	97.44	100.91
FUN14	Mitochondrial protein of unknown function	YAL008W	159.49	181.72	153.7	164.97	139.69	138	136.57	138.09
FUN19	Non-essential protein of unknown function	YAL034C	58.78	67.44	59.82	62.01	46.91	50.72	45.46	47.7
FUN26	Vacuolar membrane transporter with broad nucleoside selectivity	YAL022C	29.17	31.65	28.98	29.93	55.17	56.32	57.12	56.21
FUN30	Snf2p family member with ATP-dependent chromatin remodeling activity	YAL019W	27.7	27.9	28.75	28.12	25.83	26.89	25.4	26.04
FUR1	Uracil phosphoribosyltransferase	YHR128W|uracil phosphoribosyltransferase	34.03	34.58	33.98	34.2	45.51	48.03	45.45	46.33
FUR4	Plasma membrane localized uracil permease	YBR021W	44.49	46.27	44.42	45.06	18.64	20.49	19.4	19.51
FUS1	Membrane protein localized to the shmoo tip	YCL027W	12.52	13.41	12.87	12.93	34.85	35.66	35.45	35.32
FUS2	Cytoplasmic protein localized to the shmoo tip	YMR232W	5.86	8.96	5.97	6.93	11.31	10.63	11.16	11.03
FUS3	Mitogen-activated serine/threonine protein kinase involved in mating	YBL016W|DAC2	50.38	56.64	51.42	52.82	74.17	69.78	73.24	72.4
FYV10	Subunit of GID complex	YIL097W|GID9|glucose-induced degradation complex subunit FYV10	31.3	35.8	32.49	33.19	29.44	28.33	28.07	28.61
FYV12	Protein of unknown function	YOR183W	0.97	1.76	1.19	1.31	5.77	4.72	5.21	5.23
FYV4	Protein of unknown function	YHR059W	120.76	121.88	118.13	120.26	85.22	93.76	87.3	88.76
FYV5	Protein involved in regulation of the mating pathway	YCL058C|MDF1	93.4	87.87	91.36	90.88	70	73.69	74.22	72.63
FYV6	Protein of unknown function	YNL133C	43.52	41.87	37.13	40.84	56.02	54.21	50.48	53.57
FYV7	Essential protein required for maturation of 18S rRNA	YLR068W	66.74	69.73	74.36	70.28	48.92	50.96	52.5	50.79
FYV8	Protein of unknown function	YGR196C	42.04	44.35	41.41	42.6	43.65	44.32	41.55	43.17
FZF1	Transcription factor involved in sulfite metabolism	YGL254W|NRC299|RSU1|SUL1	36.96	35.71	36.14	36.27	28.34	30.43	29.24	29.34
FZO1	Mitofusin	YBR179C	29.69	31.2	30.7	30.53	27.63	26.48	26.44	26.85
GAA1	Subunit of the GPI:protein transamidase complex	YLR088W|END2	27.32	28.77	27.49	27.86	33.13	33.1	32.86	33.03
GAB1	GPI transamidase subunit	YLR459W|CDC91	24.29	29	25.41	26.23	39.81	39.8	39.42	39.68
GAC1	Regulatory subunit for Glc7p type-1 protein phosphatase (PP1)	YOR178C	113.89	126.36	117.52	119.26	17.62	17.99	17.24	17.62
GAD1	Glutamate decarboxylase	YMR250W|glutamate decarboxylase GAD1	226.51	247.06	199.39	224.32	151.65	140.29	135.84	142.59
GAL1	Galactokinase	YBR020W|galactokinase	17.8	16.61	17.27	17.23	13.98	14.35	12.74	13.69
GAL10	UDP-glucose-4-epimerase	YBR019C|bifunctional UDP-glucose 4-epimerase/aldose 1-epimerase	15.2	16.73	15.28	15.74	18.97	18.67	16.93	18.19
GAL11	Subunit of the RNA polymerase II mediator complex	YOL051W|ABE1|MED15|RAR3|SDS4|SPT13	75.48	72.97	75.53	74.66	53.7	54.7	57.09	55.16
GAL2	Galactose permease	YLR081W	12.36	11.98	10.39	11.58	11.7	12.02	12.02	11.91
GAL3	Transcriptional regulator	YDR009W|transcriptional regulator GAL3	16.76	16.24	15.23	16.08	11.49	11.72	11.11	11.44
GAL4	DNA-binding transcription factor required for activating GAL genes	YPL248C|GAL81	19.43	19.5	19.75	19.56	19.16	18.72	19.45	19.11
GAL7	Galactose-1-phosphate uridyl transferase	YBR018C|UDP-glucose:hexose-1-phosphate uridylyltransferase	12.15	14.2	12.15	12.83	16.35	16.18	15.42	15.98
GAL80	Transcriptional regulator involved in the repression of GAL genes	YML051W	52.39	50.44	50.69	51.17	64.39	63.41	64.91	64.24
GAL83	One of three possible beta-subunits of the Snf1 kinase complex	YER027C|SPM1	48.54	51.63	48.58	49.58	57.46	61.58	58.95	59.33
GAP1	General amino acid permease	YKR039W	26.53	28.4	25.24	26.72	55.66	53.71	53.22	54.2
GAR1	Protein component of the H/ACA snoRNP pseudouridylase complex	YHR089C	291.29	288.72	282.36	287.46	198.51	224.17	211.47	211.38
GAS1	Beta-1,3-glucanosyltransferase	YMR307W|CWH52|GGP1	441.43	430.45	459.21	443.7	312.85	342.62	358.17	337.88
GAS2	1,3-beta-glucanosyltransferase	YLR343W	19.28	23.45	18.33	20.35	26.27	22.92	24.26	24.48
GAS3	Putative 1,3-beta-glucanosyltransferase	YMR215W	42.59	46.21	41.7	43.5	61.9	60.13	61.3	61.11
GAS4	1,3-beta-glucanosyltransferase	YOL132W	16.79	20.73	17.23	18.25	25.78	25.03	27.46	26.09
GAS5	1,3-beta-glucanosyltransferase	YOL030W	162.48	176.07	161.28	166.61	221.03	219.91	219.79	220.24
GAT1	Transcriptional activator of genes involved in NCR	YFL021W|MEP80|NIL1	45.3	46.91	41.85	44.69	78.85	78.82	76.98	78.22
GAT2	Protein containing GATA family zinc finger motifs	YMR136W	35.03	41.69	33.74	36.82	54.37	53.17	50.86	52.8
GAT3	Protein containing GATA family zinc finger motifs	YLR013W	0.32	0.15	0.16	0.21	0.89	0.9	0.81	0.87
GAT4	Protein containing GATA family zinc finger motifs	YIR013C	2.8	1.96	2.35	2.37	3.38	3.08	3.11	3.19
GBP2	Poly(A+) RNA-binding protein	YCL011C|RLF6	139.65	142.25	138.01	139.97	166.54	164.03	172.17	167.58
GCD1	Gamma subunit of the translation initiation factor eIF2B	YOR260W|TRA3	53	54.77	51.78	53.18	56.42	56.91	56.28	56.54
GCD10	Subunit of tRNA (1-methyladenosine) methyltransferase with Gcd14p	YNL062C|TRM6	29.89	34.2	32.26	32.12	35.08	35.42	33.63	34.71
GCD11	Gamma subunit of the translation initiation factor eIF2	YER025W|SUI4	134.97	135.38	141.06	137.14	96.65	101.64	102.1	100.13
GCD14	Subunit of tRNA (1-methyladenosine) methyltransferase	YJL125C|TRM61	48.34	53.79	51.42	51.18	51.79	54.11	54.72	53.54
GCD2	Delta subunit of the translation initiation factor eIF2B	YGR083C|GCD12	61.69	64.91	62.9	63.16	57.29	61.27	60.19	59.58
GCD6	Catalytic epsilon subunit of the translation initiation factor eIF2B	YDR211W	57.51	60.69	57.27	58.49	61.1	62.15	61.08	61.44
GCD7	Beta subunit of the translation initiation factor eIF2B	YLR291C	55.92	56.75	51.86	54.84	61.93	65.68	62.67	63.43
GCG1	Gamma-glutamyl cyclotransferase	YER163C	64.96	60.88	59.28	61.71	77.65	74.75	80.67	77.69
GCN1	Positive regulator of the Gcn2p kinase activity	YGL195W|AAS103|NDR1	21.8	19.81	22.74	21.45	17.82	18.34	18.58	18.24
GCN2	Protein kinase	YDR283C|AAS1|AAS102|NDR2	14.08	14.39	14.52	14.33	14.75	14.21	13.64	14.2
GCN20	Positive regulator of the Gcn2p kinase activity	YFR009W|putative AAA family ATPase GCN20	52.54	55.11	54.26	53.97	68.07	65.19	64.41	65.89
GCN3	Alpha subunit of the translation initiation factor eIF2B	YKR026C|AAS2	49.64	54.12	52.22	51.99	56.09	54.76	56.51	55.78
GCN4	bZIP transcriptional activator of amino acid biosynthetic genes	YEL009C|AAS101|AAS3|ARG9	1439.17	1540.52	1520.79	1500.16	983.53	1008.97	956.94	983.14
GCN5	Catalytic subunit of ADA and SAGA histone acetyltransferase complexes	YGR252W|AAS104|ADA4|SWI9	54.66	54.78	56.96	55.47	65.94	62.89	61.69	63.51
GCR1	Transcriptional activator of genes involved in glycolysis	YPL075W|LPF10	59.32	61.95	58.87	60.04	70.15	67.04	68.83	68.68
GCR2	Transcriptional activator of genes involved in glycolysis	YNL199C	74.72	72.46	72.56	73.25	54.03	58.17	55.82	56.01
GCS1	ADP-ribosylation factor GTPase activating protein (ARF GAP)	YDL226C	98.73	107.76	95.13	100.54	144.57	144.3	140.9	143.26
GCV1	T subunit of the mitochondrial glycine decarboxylase complex	YDR019C|GSD1|glycine decarboxylase subunit T	88.97	93.64	83.41	88.67	534.24	494.18	481.98	503.46
GCV2	P subunit of the mitochondrial glycine decarboxylase complex	YMR189W|GSD2|glycine decarboxylase subunit P	34.12	35.26	34.34	34.57	156.9	151.5	148.58	152.33
GCV3	H subunit of the mitochondrial glycine decarboxylase complex	YAL044C|glycine decarboxylase subunit H	436.01	409.61	402.2	415.94	1161.57	1068	1079.02	1102.87
GCY1	Glycerol dehydrogenase	YOR120W|GCY	108.93	108.41	100.18	105.84	124.54	112.04	109.39	115.33
GDA1	Guanosine diphosphatase located in the Golgi	YEL042W	39.99	39.1	41.35	40.15	35.41	37.53	36.37	36.44
GDB1	Glycogen debranching enzyme	YPR184W|bifunctional 4-alpha-glucanotransferase/amylo-alpha-1,6-glucosidase	71.19	67.21	67.02	68.47	25.59	23.67	23.79	24.35
GDE1	Glycerophosphocholine (GroPCho) phosphodiesterase	YPL110C	22.01	20.33	21.36	21.23	19.9	19.78	18.7	19.46
GDH1	NADP(+)-dependent glutamate dehydrogenase	YOR375C|DHE4|GDH-A|GDHA|URE1|glutamate dehydrogenase (NADP(+)) GDH1	767.94	727.94	887.5	794.46	805.29	801.11	823.61	810
GDH2	NAD(+)-dependent glutamate dehydrogenase	YDL215C|GDH-B|GDHB|glutamate dehydrogenase (NAD(+))	85.4	93.1	87.34	88.61	78.06	76.19	74.01	76.08
GDH3	NADP(+)-dependent glutamate dehydrogenase	YAL062W|FUN51|glutamate dehydrogenase (NADP(+)) GDH3	330.9	327.69	316.46	325.02	143.16	138.15	136.93	139.41
GDI1	GDP dissociation inhibitor	YER136W|SEC19	116.3	119.92	113.01	116.41	117.74	117.46	114.54	116.58
GDS1	Protein of unknown function	YOR355W	79.38	84.89	82.41	82.22	66.64	77.31	76.38	73.44
GDT1	Protein of unknown function involved in calcium homeostasis	YBR187W	125.43	126.1	125.81	125.78	108.1	119.81	115.31	114.41
GEA1	Guanine nucleotide exchange factor for ADP ribosylation factors (ARFs)	YJR031C	9.19	8.76	9.52	9.15	10.82	11.61	11.51	11.31
GEA2	Guanine nucleotide exchange factor for ADP ribosylation factors (ARFs)	YEL022W	15.02	14.6	15.88	15.17	14.46	14.68	14.27	14.47
GEF1	Voltage-gated chloride channel	YJR040W|CLC	30.62	30.69	30.62	30.64	40.8	39.98	41.92	40.9
GEM1	Outer mitochondrial membrane GTPase, subunit of the ERMES complex	YAL048C|GON1	17.27	19.24	18.14	18.22	22.68	21.95	22.55	22.4
GEP3	Protein required for mitochondrial ribosome small subunit biogenesis	YOR205C|AIM40|FMP38|LRC5|MTG3	34.05	33.14	34.52	33.9	32.9	34.82	35.27	34.33
GEP4	Mitochondrial phosphatidylglycerophosphatase (PGP phosphatase)	YHR100C	57.49	54.01	54.38	55.29	45.08	44.2	43.03	44.11
GEP5	Protein of unknown function	YLR091W|RRG5	26.12	24.6	25.27	25.33	43.79	43.03	44.64	43.82
GEP7	Protein of unknown function	YGL057C	24.33	23.74	24.65	24.24	22.59	23.07	24.76	23.47
GET1	Subunit of the GET complex	YGL020C|MDM39	89.02	97.68	86.18	90.96	105.48	105.61	106.4	105.83
GET2	Subunit of the GET complex	YER083C|HUR2|RMD7	102.48	96.71	102.4	100.53	119.46	111.92	118.75	116.71
GET3	Guanine nucleotide exchange factor for Gpa1p	YDL100C|ARR4|guanine nucleotide exchange factor GET3	187.17	213.69	195.13	198.66	219.77	214.44	220.22	218.14
GET4	Protein involved in inserting tail-anchored proteins into ER membranes	YOR164C|ENV8	65.17	68.62	66.49	66.76	95.86	97.34	93.25	95.48
GEX1	Proton:glutathione antiporter	YCL073C	2.88	8.92	2.45	4.75	7.44	7.25	7.23	7.31
GEX2	Proton:glutathione antiporter	YKR106W	19.14	21.05	17.97	19.39	25.12	23.57	25.16	24.62
GFA1	Glutamine-fructose-6-phosphate amidotransferase	YKL104C|glutamine--fructose-6-phosphate transaminase (isomerizing) GFA1	92.22	90.11	92.71	91.68	102.23	102.25	100.71	101.73
GFD1	Coiled-coiled protein of unknown function	YMR255W	150.7	164.49	147.04	154.08	130.76	127.31	127.27	128.45
GFD2	Protein of unknown function	YCL036W|YCD6	18.11	19.72	21.14	19.66	9.97	11.79	11.18	10.98
GGA1	Golgi-localized protein with homology to gamma-adaptin	YDR358W	59.72	64.17	56.41	60.1	48.89	44.75	43.23	45.62
GGA2	Protein that regulates Arf1p, Arf2p to facilitate Golgi trafficking	YHR108W	50.85	53.21	52.04	52.03	67.37	67.64	67.52	67.51
GGC1	Mitochondrial GTP/GDP transporter	YDL198C|SHM1|YHM1	95.67	85.66	97.52	92.95	270.07	268.17	261.11	266.45
GIC1	Protein involved in initiation of budding and cellular polarization	YHR061C	21.61	20.05	21.63	21.1	31.92	33.87	34.19	33.33
GIC2	Redundant rho-like GTPase Cdc42p effector	YDR309C	44.62	46.68	49.41	46.9	110.51	107.61	107.22	108.45
GID7	Subunit of GID Complex that binds directly to central component Vid30p	YCL039W|MOH2|glucose-induced degradation complex subunit GID7	40.51	38	37.34	38.62	40.9	41.03	40.66	40.86
GID8	Subunit of GID Complex, binds strongly to central component Vid30p	YMR135C|DCR1|glucose-induced degradation complex subunit GID8	96.62	97.2	92.63	95.49	158.61	151.44	147.93	152.66
GIM3	Subunit of the heterohexameric cochaperone prefoldin complex	YNL153C|PFD4	152.75	138.93	148.75	146.81	188.89	189.46	199.25	192.53
GIM4	Subunit of the heterohexameric cochaperone prefoldin complex	YEL003W|PFD2	122.14	124.41	126.37	124.31	121.17	122.11	115.64	119.64
GIM5	Subunit of the heterohexameric cochaperone prefoldin complex	YML094W|PFD5	79.63	79.75	84.83	81.4	75.6	72.38	75.33	74.44
GIN4	Protein kinase involved in bud growth and assembly of the septin ring	YDR507C|ERC47	24.6	22.68	25.51	24.26	24.28	24.35	25.4	24.68
GIP1	Meiosis-specific regulatory subunit of the Glc7p protein phosphatase	YBR045C	15.02	19.61	14.6	16.41	16.47	16.36	14.93	15.92
GIP2	Putative regulatory subunit of protein phosphatase Glc7p	YER054C	84.06	82.56	71.47	79.36	18.64	18.42	17.63	18.23
GIP3	Cytoplasmic protein that regulates protein phosphatase 1 Glc7p	YPL137C	36.96	33.36	34.99	35.1	27.08	27.34	28.41	27.61
GIP4	Cytoplasmic protein that regulates protein phosphatase 1 Glc7p	YAL031C|FUN21	32.64	32.84	31.77	32.42	41.47	40.36	40.44	40.76
GIR2	Highly-acidic RWD domain-containing protein of unknown function	YDR152W	124.9	131.72	126.07	127.56	107.84	113.61	114.56	112
GIS1	Histone demethylase and transcription factor	YDR096W	22.98	23.56	23.97	23.5	16.56	15.61	15.33	15.83
GIS2	Translational activator for mRNAs with internal ribosome entry sites	YNL255C	441.04	429.59	430.66	433.76	548.03	520.27	611.52	559.94
GIS3	Protein of unknown function	YLR094C	84.07	85.67	82.88	84.21	48.4	48.51	52.2	49.7
GIS4	CAAX box containing protein of unknown function	YML006C	15.78	15.99	16.1	15.96	18.77	20.35	21.23	20.12
GIT1	Plasma membrane permease	YCR098C	8.27	7.47	8.86	8.2	8.99	8.85	9.09	8.98
GLC3	Glycogen branching enzyme, involved in glycogen accumulation	YEL011W|1,4-alpha-glucan branching enzyme|GHA1	249.82	269.72	228.69	249.41	109.49	99.62	95.34	101.48
GLC7	Type 1 serine/threonine protein phosphatase catalytic subunit	YER133W|CID1|DIS2|DIS2S1|PP1	250.82	280.69	251.28	260.93	246.05	240.93	227.22	238.06
GLC8	Regulatory subunit of protein phosphatase 1 (Glc7p)	YMR311C	268.87	267.93	263.09	266.63	199.2	191.41	186.55	192.39
GLE1	Cytoplasmic nucleoporin required for polyadenylated mRNA export	YDL207W|BRR3|RSS1	67.24	71.46	66.71	68.47	74.83	76.41	79.14	76.79
GLE2	RNA export factor associated with the nuclear pore complex (NPC)	YER107C|RAE1	46.22	49.4	46.7	47.44	56.73	56.85	56.56	56.71
GLG1	Glycogenin glucosyltransferase	YKR058W|glycogenin glucosyltransferase GLG1	69.14	68.54	63.7	67.13	66.79	66.41	61.82	65.01
GLG2	Glycogenin glucosyltransferase	YJL137C|glycogenin glucosyltransferase GLG2	24.81	25.11	23.75	24.56	21.71	22.4	21.64	21.91
GLK1	Glucokinase	YCL040W|HOR3|glucokinase	1397.44	1444.03	1276.46	1372.65	529.3	493.51	472.5	498.43
GLN1	Glutamine synthetase (GS)	YPR035W|glutamate--ammonia ligase	1157.3	1114.02	1171.03	1147.45	862	976.81	1000.5	946.43
GLN3	Transcriptional activator of genes regulated by NCR	YER040W	20.56	19.95	20.12	20.21	39.21	40.01	39.33	39.52
GLN4	Glutamine tRNA synthetase	YOR168W|glutamine--tRNA ligase	78.77	83.97	76.43	79.72	66.85	69.49	66	67.45
GLO1	Monomeric glyoxalase I	YML004C|lactoylglutathione lyase GLO1	218.32	209.93	214.94	214.4	185.39	174.35	171.28	177.01
GLO2	Cytoplasmic glyoxalase II	YDR272W|hydroxyacylglutathione hydrolase GLO2	123.23	132.45	118.67	124.78	136.19	129.46	117.03	127.56
GLO3	ADP-ribosylation factor GTPase activating protein (ARF GAP)	YER122C	136.67	144.91	137.13	139.57	138.13	140.3	139.11	139.18
GLO4	Mitochondrial glyoxalase II	YOR040W|hydroxyacylglutathione hydrolase GLO4	98.96	101.96	93.51	98.14	75.63	74.96	67.81	72.8
GLR1	Cytosolic and mitochondrial glutathione oxidoreductase	YPL091W|LPG17|glutathione-disulfide reductase GLR1	69.42	69.98	63.01	67.47	95.51	98.21	96.84	96.85
GLT1	NAD(+)-dependent glutamate synthase (GOGAT)	YDL171C|glutamate synthase (NADH)	31.06	28.06	31.91	30.34	38.36	39.35	37.41	38.37
GLY1	Threonine aldolase	YEL046C|threonine aldolase GLY1	259.82	260.65	284.09	268.18	302.17	340.31	333.56	325.35
GMC1	Protein involved in meiotic progression	YDR506C	12.15	12.7	12.63	12.49	13.93	12.84	14.14	13.63
GMC2	Protein involved in meiotic progression	YLR445W	3.24	4.74	4.48	4.15	3.24	3.01	3.65	3.3
GMH1	Golgi membrane protein of unknown function	YKR030W|MSG1	65.75	73.41	64.63	67.93	80.75	76.74	74.8	77.43
GNA1	Glucosamine-6-phosphate acetyltransferase	YFL017C|PAT1|glucosamine 6-phosphate N-acetyltransferase	88.64	86.3	89.77	88.24	94.46	95.16	94.08	94.56
GND1	6-phosphogluconate dehydrogenase (decarboxylating)	YHR183W|phosphogluconate dehydrogenase (decarboxylating) GND1	311.4	367.16	331.8	336.79	578.14	587.63	538.38	568.05
GND2	6-phosphogluconate dehydrogenase (decarboxylating)	YGR256W|phosphogluconate dehydrogenase (decarboxylating) GND2	128.72	125.93	120.69	125.11	40.83	35.81	36.59	37.74
GNP1	High-affinity glutamine permease	YDR508C	166.03	145.59	172.27	161.3	165.15	174.14	179.52	172.94
GNT1	N-acetylglucosaminyltransferase	YOR320C	46.7	51.49	45.84	48.01	63.63	62.39	63.66	63.23
GON7	Component of the EKC/KEOPS protein complex	YJL184W|LDB6|PCC2	148.18	126.4	143.43	139.34	139.17	143.04	135.19	139.13
GOR1	Glyoxylate reductase	YNL274C	55.73	58.37	50.67	54.92	53.14	49.17	49	50.44
GOS1	v-SNARE protein involved in Golgi transport	YHL031C	119.13	115.99	112.66	115.93	91.89	93.34	96.11	93.78
GOT1	Homodimeric protein that is packaged into COPII vesicles	YMR292W	85.99	89.45	88.05	87.83	86.54	83.29	81.2	83.68
GPA1	Subunit of the G protein involved in pheromone response	YHR005C|CDC70|DAC1|SCG1	52.48	59.09	55.08	55.55	91.21	94.32	98.31	94.61
GPA2	Nucleotide binding alpha subunit of the heterotrimeric G protein	YER020W|SSP101	138.16	145.93	131.78	138.62	105	105.57	103.34	104.64
GPB1	Multistep regulator of cAMP-PKA signaling	YOR371C|KRH2	16.21	15.57	16.84	16.21	17.31	18.53	16.63	17.49
GPB2	Multistep regulator of cAMP-PKA signaling	YAL056W|KRH1	62.35	63.09	62.58	62.67	60.28	62.38	59.35	60.67
GPD1	NAD-dependent glycerol-3-phosphate dehydrogenase	YDL022W|DAR1|HOR1|OSG1|OSR5|glycerol-3-phosphate dehydrogenase (NAD(+)) GPD1	897.05	916.04	824.92	879.34	472.17	480.9	479.75	477.6
GPD2	NAD-dependent glycerol 3-phosphate dehydrogenase	YOL059W|GPD3|glycerol-3-phosphate dehydrogenase (NAD(+)) GPD2	124.34	123.33	127.93	125.2	157.13	157.36	167.51	160.67
GPG1	Proposed gamma subunit of the heterotrimeric G protein	YGL121C	714.89	756.6	748.15	739.88	660.88	613.13	652.57	642.19
GPH1	Glycogen phosphorylase required for the mobilization of glycogen	YPR160W	190.86	199.19	174.85	188.3	125.51	116.01	112.24	117.92
GPI1	Membrane protein involved in the synthesis of GlcNAc-PI	YGR216C	15.66	16.74	16.67	16.36	20.41	20.47	18.35	19.74
GPI10	Integral membrane protein involved in GPI anchor synthesis	YGL142C	16.63	18.29	17.18	17.37	24.82	24.25	24.23	24.43
GPI11	ER membrane protein involved in a late step of GPI anchor assembly	YDR302W	61.28	65.04	63.43	63.25	81.76	81.04	80.22	81
GPI12	ER membrane protein involved in the second step of GPI anchor assembly	YMR281W	39.19	37.11	39.87	38.72	35.7	35.79	35.57	35.69
GPI13	ER membrane localized phosphoryltransferase	YLL031C|MPC1	21.81	22.69	23.09	22.53	25.55	25.87	26.7	26.04
GPI14	Glycosylphosphatidylinositol-alpha 1,4 mannosyltransferase I	YJR013W|PMH1	26.09	28.58	24.44	26.37	32.26	31.13	30.98	31.46
GPI15	Protein involved in the synthesis of GlcNAc-PI	YNL038W	59.4	60.31	58.95	59.55	73.15	68.95	67.39	69.83
GPI16	Subunit of the glycosylphosphatidylinositol transamidase complex	YHR188C	52.18	53.52	49.61	51.77	64.09	64.93	66.13	65.05
GPI17	Transmembrane protein	YDR434W	46.4	48.23	49.15	47.93	59.85	61.15	61.7	60.9
GPI18	Functional ortholog of human PIG-V	YBR004C|FMP44	22.73	26.49	22.93	24.05	29.4	31.87	30.9	30.72
GPI19	Subunit of GPI-GlcNAc transferase involved in synthesis of GlcNAc-PI	YDR437W	10.52	13.67	11.16	11.79	26.67	26.39	24.02	25.69
GPI2	Protein involved in the synthesis of GlcNAc-PI	YPL076W|GCR4	43.59	48.44	41.91	44.65	42.1	40.51	40.94	41.18
GPI8	ER membrane glycoprotein subunit of the GPI transamidase complex	YDR331W	39.62	44.34	39.43	41.13	42.37	45.01	43.53	43.64
GPM1	Tetrameric phosphoglycerate mutase	YKL152C|phosphoglycerate mutase GPM1	7797.6	8019.89	7717.9	7845.13	10623	9984.85	10697.6	10435.2
GPM2	Homolog of Gpm1p phosphoglycerate mutase	YDL021W|phosphoglycerate mutase family protein GPM2	153.99	175.53	144.63	158.05	89.47	82.23	83.32	85.01
GPM3	Homolog of Gpm1p phosphoglycerate mutase	YOL056W|phosphoglycerate mutase family protein GPM3	45.03	46.14	44.86	45.34	50.83	52.28	54.95	52.69
GPN2	Putative GTPase with a role in biogenesis of RNA pol II and polIII	YOR262W	58.12	60.94	59.39	59.49	78.57	79.94	82.35	80.29
GPN3	Putative GTPase with a role in biogenesis of RNA pol II and polIII	YLR243W	45.3	48.83	45.23	46.45	45.34	47.68	46.31	46.44
GPR1	Plasma membrane G protein coupled receptor (GPCR)	YDL035C	34.97	35.87	34.1	34.98	37.22	37.8	35.66	36.89
GPT2	Glycerol-3-phosphate/dihydroxyacetone phosphate sn-1 acyltransferase	YKR067W|GAT1|bifunctional glycerol-3-phosphate/glycerone-phosphate O-acyltransferase GPT2	40.83	36.04	36.21	37.7	33.93	32.32	30.11	32.12
GPX1	Phospholipid hydroperoxide glutathione peroxidase	YKL026C|glutathione peroxidase GPX1	136.3	134.61	125.19	132.03	47.21	43.21	44.29	44.9
GPX2	Phospholipid hydroperoxide glutathione peroxidase	YBR244W|AMI1|glutathione peroxidase GPX2	25.88	25.83	24.04	25.25	24.49	25.64	22.68	24.27
GRC3	Polynucleotide kinase present on rDNA	YLL035W	18.58	20.58	20.97	20.04	28.18	28.02	29.15	28.45
GRE1	Hydrophilin essential in dessication-rehydration process	YPL223C	1524.45	1119.62	1454.17	1366.08	44.81	36.45	41.24	40.83
GRE2	3-methylbutanal reductase and NADPH-dependent methylglyoxal reductase	YOL151W|methylglyoxal reductase (NADPH-dependent) GRE2	67.62	67	59.71	64.78	62.32	56.57	60.86	59.92
GRE3	Aldose reductase	YHR104W|trifunctional aldehyde reductase/xylose reductase/glucose 1-dehydrogenase (NADP(+))	174.83	175.29	154.08	168.07	151.89	133.36	131.34	138.86
GRH1	Acetylated cis-Golgi protein, involved in ER to Golgi transport	YDR517W	202.39	197.23	197.64	199.09	164.51	164.01	169.33	165.95
GRR1	F-box protein component of an SCF ubiquitin-ligase complex	YJR090C|CAT80|COT2|SCF ubiquitin ligase complex subunit GRR1|SDC1|SSU2	21.3	21.27	21.65	21.41	21.8	22.65	22.05	22.17
GRS1	Cytoplasmic and mitochondrial glycyl-tRNA synthase	YBR121C|glycine--tRNA ligase	223.54	230.34	226.27	226.71	174.41	178.15	173.69	175.42
GRS2	Glycine-tRNA synthetase, not expressed under normal growth conditions	YPR081C|putative glycine--tRNA ligase	31.7	33.94	32.15	32.6	31.89	29.94	28.27	30.03
GRX1	Glutathione-dependent disulfide oxidoreductase	YCL035C	751.82	731.58	715.79	733.06	646.15	585.48	576.68	602.77
GRX2	Cytoplasmic glutaredoxin	YDR513W|TTR1	328.27	310.19	312.76	317.07	180.5	161.94	164.65	169.03
GRX3	Glutathione-dependent oxidoreductase	YDR098C	144.68	146.7	144.5	145.3	248.56	238.58	244.29	243.81
GRX4	Glutathione-dependent oxidoreductase	YER174C	104.62	86.95	108.35	99.97	96.99	88.97	84.78	90.25
GRX5	Glutathione-dependent oxidoreductase	YPL059W	142.35	132.86	135.5	136.9	138.21	136.1	137.78	137.36
GRX6	Cis-golgi localized monothiol glutaredoxin, binds Fe-S cluster	YDL010W|glutathione-disulfide reductase GRX6	79.24	85.08	76.19	80.17	82.63	77.2	76.96	78.93
GRX7	Cis-golgi localized monothiol glutaredoxin	YBR014C|glutathione-disulfide reductase GRX7	114.01	116.84	108.77	113.2	120.21	115.61	114.2	116.67
GRX8	Glutaredoxin that employs a dithiol mechanism of catalysis	YLR364W|glutathione-disulfide reductase GRX8	42.92	40.27	38.12	40.44	163.41	164.91	127.45	151.92
GSC2	Catalytic subunit of 1,3-beta-glucan synthase	YGR032W|FKS2	99.85	94.25	106.56	100.22	91.04	94.26	92.27	92.52
GSF2	Endoplasmic reticulum (ER) localized integral membrane protein	YML048W|ECM6	226.51	238.8	230.36	231.89	133.95	135.18	134.85	134.66
GSH1	Gamma glutamylcysteine synthetase	YJL101C|glutamate--cysteine ligase	32.64	36.02	29.92	32.86	132.1	129.12	115.36	125.53
GSH2	Glutathione synthetase	YOL049W|glutathione synthase	54.95	61.36	54.07	56.79	91.6	87.58	85.41	88.2
GSM1	Putative zinc cluster protein of unknown function	YJL103C	36.98	36.15	38.05	37.06	15.53	15.46	14.76	15.25
GSP1	Ran GTPase	YLR293C|CNR1|CST17	707.6	700.67	717.64	708.64	619.72	686.59	702.06	669.46
GSP2	GTP binding protein (mammalian Ranp homolog)	YOR185C|CNR2	235.95	235.12	197.81	222.96	187.96	171.79	174.25	178
GSY1	Glycogen synthase	YFR015C|glycogen (starch) synthase GSY1	137.19	104.39	123.83	121.8	74.99	72.79	68.28	72.02
GSY2	Glycogen synthase	YLR258W|glycogen (starch) synthase GSY2	154.87	153.67	135.64	148.06	196.48	182.39	176.42	185.1
GTB1	Glucosidase II beta subunit, forms a complex with alpha subunit Rot2p	YDR221W	19.24	20.7	19.82	19.92	25.37	24.19	25.41	24.99
GTF1	Subunit of the trimeric GatFAB AmidoTransferase(AdT) complex	YGR102C|glutamyl-tRNA(Gln) amidotransferase subunit F	128.79	129.7	119.39	125.96	105.9	101.68	103.21	103.6
GTO1	Omega-class glutathione transferase	YGR154C	25.52	25.02	21.89	24.14	86.36	82.93	73.52	80.94
GTO3	Omega class glutathione transferase	YMR251W	14.7	15.19	13.71	14.53	24.63	24.23	25.97	24.94
GTR1	Cytoplasmic GTPase	YML121W	100.9	97.78	99.59	99.42	115.7	124.97	124.38	121.68
GTR2	Putative GTP binding protein	YGR163W	44.44	48.48	42.99	45.31	69.02	65.91	66.24	67.05
GTS1	Protein involved in Arf3p regulation and in transcription regulation	YGL181W|FHT1|LSR1	79.86	78.33	75.3	77.83	120.78	112.3	113.83	115.64
GTT1	ER associated glutathione S-transferase capable of homodimerization	YIR038C|bifunctional glutathione transferase/peroxidase	525.99	455.36	487.54	489.63	232.76	229.08	232.57	231.47
GTT2	Glutathione S-transferase capable of homodimerization	YLL060C|glutathione transferase GTT2	56.61	56.43	56.49	56.51	70.32	67.73	68.69	68.91
GTT3	Protein of unknown function may be involved in glutathione metabolism	YEL017W	28.5	26.24	26.47	27.07	49.21	47.38	46.91	47.83
GUA1	GMP synthase	YMR217W|GMP synthase (glutamine-hydrolyzing)	242.04	242.39	258.83	247.76	179.3	212.79	213.77	201.95
GUD1	Guanine deaminase	YDL238C|guanine deaminase	14.11	13.99	13.32	13.81	16.45	16.27	16	16.24
GUF1	Mitochondrial matrix GTPase	YLR289W	26.05	28.09	26.71	26.95	15.34	15.88	15.84	15.68
GUK1	Guanylate kinase	YDR454C|PUR5|guanylate kinase	305.88	284.43	308.17	299.49	344.15	330.28	339.08	337.83
GUP1	Plasma membrane protein involved in remodeling GPI anchors	YGL084C	30.86	32.96	29.31	31.04	40.36	37.69	38.78	38.95
GUP2	Probable membrane protein	YPL189W	3.02	3.04	2.94	3	3.76	4.45	5.14	4.45
GUS1	Glutamyl-tRNA synthetase (GluRS)	YGL245W|GSN1|glutamate--tRNA ligase GUS1	179.58	180.36	181.36	180.43	195.63	197.84	196.44	196.64
GUT1	Glycerol kinase	YHL032C|glycerol kinase	150.98	144.01	142.35	145.78	57.98	58.55	60.13	58.89
GUT2	Mitochondrial glycerol-3-phosphate dehydrogenase	YIL155C|glycerol-3-phosphate dehydrogenase	51.64	44.68	49.93	48.75	10.19	9.87	9.36	9.81
GVP36	BAR domain-containing protein that localizes to Golgi vesicles	YIL041W	177.4	169.2	171.86	172.82	118.82	117.25	121.91	119.33
GWT1	Protein involved in the inositol acylation of GlcN-PI	YJL091C	18.74	19.44	19.7	19.29	36.12	35.43	33.35	34.96
GYL1	Putative GTPase activating protein (GAP) with a role in exocytosis	YMR192W|APP2	21.31	22.35	22.61	22.09	21.56	20.82	19.89	20.76
GYP1	Cis-golgi GTPase-activating protein (GAP) for yeast Rabs	YOR070C|YOR29-21	41.01	42.59	41.89	41.83	44.08	44.72	46.13	44.98
GYP5	GTPase-activating protein (GAP) for yeast Rab family members	YPL249C	19.42	20.72	18.53	19.56	20.95	20.49	18.26	19.9
GYP6	GTPase-activating protein (GAP) for yeast Rab family member Ypt6p	YJL044C	69.64	75.47	69.08	71.4	106.07	108.64	104.61	106.44
GYP7	GTPase-activating protein for yeast Rab family members	YDL234C	56.5	62.54	55.21	58.08	57.5	57.02	56.69	57.07
GYP8	GTPase-activating protein for yeast Rab family members	YFL027C	24.8	24.63	24.82	24.75	25.72	26.23	25.91	25.96
GZF3	GATA zinc finger protein	YJL110C|DEH1|NIL2	32.93	31.43	32.92	32.43	32.49	34.42	36.96	34.62
HAA1	Transcriptional activator involved in adaptation to weak acid stress	YPR008W	95.22	98.79	93.21	95.74	76.1	82.59	84.24	80.98
HAC1	Basic leucine zipper (bZIP) transcription factor (ATF/CREB1 homolog)	YFL031W|ERN4|IRE15	192.74	194.96	212.25	199.98	230.5	241.54	250.63	240.89
HAL1	Cytoplasmic protein involved in halotolerance	YPR005C	42.38	42.39	38.73	41.17	36.66	34.74	35.18	35.53
HAL5	Putative protein kinase	YJL165C	48.09	51.34	45.48	48.3	42.69	42.93	40.11	41.91
HAL9	Putative transcription factor containing a zinc finger	YOL089C	13.9	14.86	14.86	14.54	12.76	13.23	13.78	13.26
HAM1	Nucleoside triphosphate pyrophosphohydrolase	YJR069C|nucleoside triphosphate pyrophosphohydrolase HAM1	46.97	52.32	51.47	50.25	63.85	66.71	74.28	68.28
HAP1	Zinc finger transcription factor	YLR256W|CYP1	85.7	96.83	96.43	92.99	118.56	118.75	125.72	121.01
HAP2	Subunit of the Hap2p/3p/4p/5p CCAAT-binding complex	YGL237C	70.16	68.05	62.73	66.98	56.1	56.34	52.57	55.01
HAP3	Subunit of the Hap2p/3p/4p/5p CCAAT-binding complex	YBL021C	81.56	69.65	77.95	76.39	70.73	63.53	69.76	68.01
HAP4	Transcription factor	YKL109W	138.81	139.71	152.82	143.78	22.65	25.34	22.45	23.48
HAP5	Subunit of the Hap2p/3p/4p/5p CCAAT-binding complex	YOR358W	74.13	64.8	66.35	68.43	60.59	61.45	62.42	61.48
HAS1	ATP-dependent RNA helicase	YMR290C|ATP-dependent RNA helicase HAS1	65.85	66.59	73.3	68.58	49.09	57.13	59.34	55.19
HAT1	Catalytic subunit of the Hat1p-Hat2p histone acetyltransferase complex	YPL001W	42.31	46.02	45.87	44.73	46.33	46.49	45.22	46.01
HAT2	Subunit of the Hat1p-Hat2p histone acetyltransferase complex	YEL056W	39.51	39.28	38.69	39.16	52.54	53.42	53.01	52.99
HBN1	Protein of unknown function	YCL026C-B|YCL027C-A	21.65	21.38	21.61	21.55	46.87	45.22	51.02	47.7
HBS1	GTPase with similarity to translation release factors	YKR084C	48.01	50.34	48.86	49.07	50.36	51.07	50.43	50.62
HBT1	Shmoo tip protein, substrate of Hub1p ubiquitin-like protein	YDL223C	99.29	97.12	122.03	106.15	22.6	21.41	21.83	21.95
HCA4	DEAD box RNA helicase	YJL033W|DBP4|ECM24|RNA-dependent ATPase HCA4	43.64	46.28	47.69	45.87	34.59	39.15	36.72	36.82
HCH1	Heat shock protein regulator	YNL281W	172.28	183.33	173.24	176.28	242.09	239.81	238.96	240.29
HCM1	Forkhead transcription factor	YCR065W	20.26	19.31	20.86	20.15	30.36	30.29	31.62	30.76
HCR1	eIF3j component of translation initiation factor 3 (eIF3)	YLR192C	240.02	258.94	226.49	241.82	329.79	344.46	327.49	333.91
HCS1	Hexameric DNA polymerase alpha-associated DNA helicase A	YKL017C|DIP1	18.12	18.79	19.2	18.7	20.17	21.86	20.73	20.92
HDA1	Putative catalytic subunit of a class II histone deacetylase complex	YNL021W	23.7	22.97	23.35	23.34	29.56	30.86	29.52	29.98
HDA2	Subunit of the HDA1 histone deacetylase complex	YDR295C|PLO2	21.16	23.44	22.89	22.5	29.48	30.09	29.14	29.57
HDA3	Subunit of the HDA1 histone deacetylase complex	YPR179C|PLO1	30.05	31.01	30.89	30.65	32.38	31.52	31.35	31.75
HED1	Meiosis-specific protein	YDR014W-A	4.69	4.09	4.19	4.32	4.54	2.98	2.75	3.42
HEF3	Translational elongation factor EF-3	YNL014W|ZRG7|translation elongation factor EF-3	42.45	41.61	41.17	41.74	31.88	32.31	32.4	32.19
HEH2	Inner nuclear membrane (INM) protein	YDR458C	39.16	40.09	39.25	39.5	38.57	39.63	38.28	38.83
HEK2	RNA binding protein involved in asymmetric localization of ASH1 mRNA	YBL032W|KHD1	70.89	70.63	71.63	71.05	80.84	78.61	84.88	81.44
HEL1	RING finger ubiquitin ligase (E3)	YKR017C	27.09	26.71	25.68	26.5	25.24	27.05	26.77	26.35
HEL2	RING finger ubiquitin ligase (E3)	YDR266C	34.71	39.21	36.82	36.91	45.5	44.33	42.14	43.99
HEM1	5-aminolevulinate synthase	YDR232W|5-aminolevulinate synthase|CYD1|OLE3	166.82	162.67	173.29	167.59	96.73	111.46	112.2	106.8
HEM12	Uroporphyrinogen decarboxylase	YDR047W|HEM6|uroporphyrinogen decarboxylase HEM12	130.1	127.62	130.25	129.32	156.88	160.3	156.63	157.94
HEM13	Coproporphyrinogen III oxidase	YDR044W|coproporphyrinogen oxidase	1449.7	1367.58	1348.42	1388.57	1433.69	1501.64	1396.7	1444.01
HEM14	Protoporphyrinogen oxidase	YER014W|oxygen-dependent protoporphyrinogen oxidase	80.51	78.51	78.37	79.13	92.41	95.29	97.91	95.21
HEM15	Ferrochelatase	YOR176W|ferrochelatase HEM15	114.95	137.7	114.28	122.31	89.91	91.13	85.39	88.81
HEM2	Aminolevulinate dehydratase	YGL040C|OLE4|SLU1|porphobilinogen synthase HEM2	114.03	117.89	111.54	114.49	97.64	102.14	101.86	100.55
HEM3	Porphobilinogen deaminase	YDL205C|OLE2|hydroxymethylbilane synthase	44.83	47.22	48.79	46.95	40.7	46.22	44.46	43.79
HEM4	Uroporphyrinogen III synthase	YOR278W|SLU2|uroporphyrinogen-III synthase HEM4	29.85	30.55	29.39	29.93	37.31	36.66	37.02	37
HER1	Protein of unknown function	YOR227W	43.76	43.48	41.69	42.97	42.12	42.58	41.52	42.07
HER2	Subunit of the trimeric GatFAB AmidoTransferase(AdT) complex	YMR293C|GEP6|LRC6|RRG6|glutamyl-tRNA(Gln) amidotransferase subunit HER2	26.73	29	28.47	28.07	24.37	23.67	23.53	23.86
HES1	Protein implicated in the regulation of ergosterol biosynthesis	YOR237W|OSH5	97.69	99.47	111	102.72	108.09	132.16	119.28	119.84
HFA1	Mitochondrial acetyl-coenzyme A carboxylase	YMR207C|acetyl-CoA carboxylase HFA1	10.36	9.71	10.59	10.22	9.21	9.45	9.67	9.44
HFD1	Hexadecenal dehydrogenase	YMR110C	81.85	85.29	83.42	83.52	37.07	35.13	35.41	35.87
HFI1	Adaptor protein required for structural integrity of the SAGA complex	YPL254W|ADA1|GAN1|SRM12|SUP110	30.59	35.38	32.32	32.76	45.7	44.95	44.33	44.99
HFM1	Meiosis specific DNA helicase	YGL251C|MER3	6.87	7.24	6.78	6.96	8.07	7.6	7.38	7.69
HGH1	Nonessential protein of unknown function	YGR187C	71.2	76.33	75.93	74.48	72.43	73.7	71.45	72.53
HHF1	Histone H4	YBR009C	1755.84	1739.12	1918.86	1804.6	3384.44	3155.56	3129.46	3223.15
HHF2	Histone H4	YNL030W	1869.9	1744.43	1988.5	1867.61	2364.75	2242.99	2300.34	2302.69
HHO1	Histone H1, linker histone with roles in meiosis and sporulation	YPL127C	108.44	106.79	116.18	110.47	115.4	112.37	113.49	113.75
HHT1	Histone H3	YBR010W|BUR5|SIN2	2396.9	2363.13	2435.31	2398.45	2547.01	2334.57	2379.92	2420.5
HHT2	Histone H3	YNL031C	2072.35	2122.37	2181.37	2125.36	3513.8	3309.67	3251.78	3358.42
HIF1	Non-essential component of the HAT-B histone acetyltransferase complex	YLL022C	56.57	50.89	56.17	54.55	52.12	52.12	53.54	52.6
HIM1	Protein of unknown function involved in DNA repair	YDR317W	22.45	24.84	23.42	23.57	23.72	22.84	22.11	22.89
HIP1	High-affinity histidine permease	YGR191W	76.85	83.43	78.54	79.6	93.32	98.14	107.75	99.74
HIR1	Subunit of the HIR complex	YBL008W	16.82	17.46	18.2	17.5	17.96	17.57	18.16	17.9
HIR2	Subunit of HIR nucleosome assembly complex	YOR038C|SPT1	15.4	16.41	15.48	15.76	17.63	18.03	17.47	17.71
HIR3	Subunit of the HIR complex	YJR140C|HPC1	9.21	8.74	9.92	9.29	9.01	8.88	8.6	8.83
HIS1	ATP phosphoribosyltransferase	YER055C|ATP phosphoribosyltransferase	232.84	239.94	246.42	239.73	791.9	819.7	768.47	793.36
HIS2	Histidinolphosphatase	YFR025C|histidinol-phosphatase	55.33	54.68	52.15	54.05	122.4	121.73	119.16	121.09
HIS3	Imidazoleglycerol-phosphate dehydratase	YOR202W|HIS10|HIS8|imidazoleglycerol-phosphate dehydratase HIS3	8526.46	6736.97	8808.47	8023.97	20646.7	20696.7	23194.8	21512.7
HIS4	Multifunctional enzyme containing phosphoribosyl-ATP pyrophosphatase	YCL030C|trifunctional histidinol dehydrogenase/phosphoribosyl-AMP cyclohydrolase/phosphoribosyl-ATP diphosphatase	313.96	308.12	315.68	312.58	805.11	815.03	722.88	781.01
HIS5	Histidinol-phosphate aminotransferase	YIL116W|histidinol-phosphate transaminase	181.95	189.24	178.35	183.18	496.58	487.8	442.53	475.64
HIS6	Enzyme that catalyzes the fourth step in the histidine pathway	YIL020C|1-(5-phosphoribosyl)-5- ((5-phosphoribosylamino)methylideneamino)imidazole-4-carboxamide isomerase HIS6	30.72	32.98	28.69	30.8	54.26	51.36	52.41	52.68
HIS7	Imidazole glycerol phosphate synthase	YBR248C|imidazoleglycerol-phosphate synthase	97.29	95.75	100.87	97.97	213.52	224.38	209.43	215.78
HIT1	Protein of unknown function	YJR055W	28.18	31.01	26.61	28.6	32.58	36.83	34.31	34.57
HKR1	Mucin family member that functions as an osmosensor in the HOG pathway	YDR420W	20.72	18.92	25.08	21.57	16.08	16.19	16.67	16.31
HLJ1	Co-chaperone for Hsp40p	YMR161W	72.19	75.27	73.08	73.51	76.93	76.71	75.17	76.27
HLR1	Protein involved in regulation of cell wall composition and integrity	YDR528W	97.04	97.19	104.84	99.69	106.19	112.65	114.66	111.17
HMF1	Member of the p14.5 protein family	YER057C|HIG1	496.59	473.06	486.3	485.32	422.21	424.54	436.57	427.78
HMG1	HMG-CoA reductase	YML075C|hydroxymethylglutaryl-CoA reductase (NADPH) HMG1	13.56	11.41	14.25	13.07	12.64	11.91	13.34	12.63
HMG2	HMG-CoA reductase	YLR450W|hydroxymethylglutaryl-CoA reductase (NADPH) HMG2	34.26	42.28	36.07	37.54	40.46	40.45	39.75	40.22
HMI1	Mitochondrial inner membrane localized ATP-dependent DNA helicase	YOL095C	11.53	11.98	11.92	11.81	12.03	12.16	12.07	12.08
HMLALPHA1	Silenced copy of ALPHA1 at HML	YCL066W|ALPHA1	25.4	26.53	24.08	25.33	44.11	44.42	45.67	44.73
HMLALPHA2	Silenced copy of ALPHA2 at HML	YCL067C|ALPHA2	90.23	100.76	84.34	91.78	140.25	129.8	130	133.35
HMO1	Chromatin associated high mobility group (HMG) family member	YDR174W|HSM2	316.09	308.68	320.82	315.2	272.84	280.37	284.91	279.37
HMRA1	Silenced copy of a1 at HMR	YCR097W|YCR097WB	0.07	0.16	0.17	0.14	0	0.07	0	0.02
HMRA2	Silenced copy of a2 at HMR	YCR096C|A2	112.05	119.76	102.26	111.36	162.73	158.96	154.53	158.74
HMS1	bHLH protein with similarity to myc-family transcription factors	YOR032C	73.73	74.29	72.49	73.5	57.2	58.33	53.32	56.28
HMS2	Protein with similarity to heat shock transcription factors	YJR147W	24.18	24.85	23.21	24.08	73.75	74.25	68.48	72.16
HMT1	Nuclear SAM-dependent mono- and asymmetric methyltransferase	YBR034C|HCP1|ODP1|RMT1	209.92	202.19	209.27	207.13	119.54	150.1	179.86	149.83
HMX1	ER localized heme oxygenase	YLR205C	5.6	5.64	5.78	5.67	5.05	4.61	5.27	4.98
HNM1	Plasma membrane transporter for choline, ethanolamine, and carnitine	YGL077C|CTR1	59.13	62.18	57.59	59.63	81.98	78.73	74.02	78.24
HNT1	Adenosine 5'-monophosphoramidase	YDL125C	634.53	579.35	622.36	612.08	581.48	557.41	601.68	580.19
HNT2	Dinucleoside triphosphate hydrolase	YDR305C|APH1	45.83	47.61	46.35	46.6	50.05	51.47	51.19	50.9
HNT3	DNA 5' AMP hydrolase involved in DNA repair	YOR258W	26.49	29.5	27.46	27.82	25.14	22.92	25.28	24.45
HO	Site-specific endonuclease	YDL227C	21.76	21.71	22.33	21.93	43.45	42.22	41.82	42.5
HOC1	Alpha-1,6-mannosyltransferase	YJR075W	69.71	74.92	71.66	72.1	95.43	90.14	90.93	92.16
HOF1	SH3 domain-containing protein required for cytokinesis	YMR032W|CYK2	18.75	16.47	19.79	18.34	28.03	27.87	27.97	27.95
HOG1	Mitogen-activated protein kinase involved in osmoregulation	YLR113W|SSK3	144.46	136.56	135.81	138.94	175.62	173.65	168.01	172.43
HOL1	Putative transporter in the major facilitator superfamily	YNR055C	43.74	47.21	44.66	45.2	53.76	54.79	53.11	53.89
HOM2	Aspartic beta semi-aldehyde dehydrogenase	YDR158W|THR2|aspartate-semialdehyde dehydrogenase	300.89	306.84	316.41	308.05	731.89	733.97	727.24	731.03
HOM3	Aspartate kinase (L-aspartate 4-P-transferase)	YER052C|BOR1|SIL4|THR3|aspartate kinase	163.95	159.34	167.49	163.59	652.27	666.49	618.02	645.59
HOM6	Homoserine dehydrogenase (L-homoserine:NADP oxidoreductase)	YJR139C|THR6|homoserine dehydrogenase	300.56	311.14	294.44	302.05	792.58	782.64	676.92	750.71
HOP1	Meiosis-specific protein required for chromosome synapsis	YIL072W	7.42	7.55	7.37	7.45	7.22	6.72	6.93	6.96
HOP2	Meiosis-specific protein that localizes to chromosomes	YGL033W	10.39	9.42	10.2	10	2.31	1.55	2.31	2.06
HOR2			695.16	626.17	709.78	677.04	356.69	413.1	489.37	419.72
HOR7	Protein of unknown function	YMR251W-A	2802.27	2858.84	2711.15	2790.75	2144.5	1916.81	1837.66	1966.33
HOS1	Class I histone deacetylase (HDAC) family member	YPR068C|CST3	20.95	21.33	21.99	21.42	21.98	20.3	22.16	21.48
HOS2	Histone deacetylase and subunit of Set3 and Rpd3L complexes	YGL194C|RTL1	15.07	16.43	16.25	15.92	20.75	21.08	20.99	20.94
HOS3	Trichostatin A-insensitive homodimeric histone deacetylase (HDAC)	YPL116W	33.37	33.8	34.34	33.84	31.71	34.2	33.92	33.28
HOS4	Subunit of the Set3 complex	YIL112W	56.96	59.68	54.91	57.18	61.23	60.51	55.99	59.24
HOT1	Transcription factor for glycerol biosynthetic genes	YMR172W	31.23	33.2	30.53	31.65	39.47	40.23	39.96	39.89
HOT13	Zinc-binding mitochondrial intermembrane space (IMS) protein	YKL084W	62.8	63.78	67.82	64.8	125.11	124.17	125.61	124.97
HPA2	Tetrameric histone acetyltransferase	YPR193C	8.13	7.9	9.32	8.45	6.05	5.02	6	5.69
HPA3	D-Amino acid N-acetyltransferase	YEL066W	188.72	190.54	183.98	187.75	214.63	213.83	203.74	210.73
HPC2	Subunit of the HIR complex	YBR215W	32.53	34.73	30.08	32.45	33.19	33.6	30.78	32.52
HPF1	Haze-protective mannoprotein	YOL155C	135.52	178.28	121.9	145.23	305.79	285.93	289.64	293.79
HPM1	AdoMet-dependent methyltransferase	YIL110W|MNI1	37.09	37.14	36.05	36.76	38.45	39.28	41.01	39.58
HPR1	Subunit of THO/TREX complexes	YDR138W|TRF1	25.49	25.42	26.31	25.74	34.08	34.36	34.9	34.45
HPT1	Dimeric hypoxanthine-guanine phosphoribosyltransferase	YDR399W|BRA6|HPRT|hypoxanthine phosphoribosyltransferase	709.65	656.33	725.46	697.14	308.14	324.33	304.58	312.35
HRA1	Non-protein-coding RNA		0	0	0	0	0	0	0	0
HRB1	Poly(A+) RNA-binding protein	YNL004W|TOM34	113.18	117.55	114.9	115.21	152.29	160.32	156	156.2
HRD1	Ubiquitin-protein ligase	YOL013C|DER3|E3 ubiquitin-protein ligase HRD1	39.43	44.95	38.72	41.03	47.34	45.32	47.59	46.75
HRD3	ER membrane protein that plays a central role in ERAD	YLR207W|ubiquitin ligase complex subunit HRD3	30.6	31.89	30.18	30.89	36.51	35.98	36.41	36.3
HRI1	Protein of unknown function that interacts with Sec72p and Hrr25p	YLR301W	125.84	136.03	127	129.62	262.05	257.78	250.35	256.73
HRK1	Protein kinase	YOR267C	37.81	36.74	36.38	36.97	41.61	43.2	43.45	42.75
HRP1	Subunit of cleavage factor I	YOL123W|NAB4|NAB5	105.1	107.88	104.14	105.7	58.39	53.39	53.07	54.95
HRQ1	3'-5' DNA helicase that has DNA strand annealing activity	YDR291W	15.88	16.43	17.41	16.57	17.16	17.59	18.87	17.87
HRR25	Protein kinase	YPL204W|KTI14	206.98	211.38	210.92	209.76	164.4	177.25	178.56	173.4
HRT1	RING-H2 domain core subunit of multiple ubiquitin ligase complexes	YOL133W|HRT2|RBX1|ROC1|SCF ubiquitin ligase complex subunit HRT1	117.43	114.21	105.1	112.25	181.02	175.81	176.09	177.64
HRT3	Putative SCF-ubiquitin ligase F-box protein	YLR097C|SCF ubiquitin ligase complex subunit HRT3	62.43	62.92	59.27	61.54	71.11	67.94	63.9	67.65
HSC82	Cytoplasmic chaperone of the Hsp90 family	YMR186W|HSP90|Hsp90 family chaperone HSC82	369.34	370.46	348.79	362.86	299.06	291.2	270.29	286.85
HSE1	Subunit of the endosomal Vps27p-Hse1p complex	YHL002W	71.17	73.04	69.78	71.33	89.67	92.43	90.41	90.84
HSF1	Trimeric heat shock transcription factor	YGL073W|EXA3|MAS3	49.65	56.58	48.15	51.46	67.84	69.03	66.74	67.87
HSH155	U2-snRNP associated splicing factor	YMR288W	16.1	15.86	16.17	16.04	14.27	15.46	14.87	14.86
HSH49	U2-snRNP associated splicing factor	YOR319W	59.89	69.15	57.45	62.16	84.99	78.04	78.82	80.61
HSK3	Essential subunit of the Dam1 complex (aka DASH complex)	YKL138C-A	94.82	95.58	97.32	95.91	91.73	95.33	93.82	93.63
HSL1	Nim1p-related protein kinase	YKL101W|ELM2|NIK1	17.02	15.78	19.28	17.36	18.54	18.83	19.25	18.87
HSL7	Protein arginine N-methyltransferase	YBR133C	20.88	20.87	20.31	20.69	36.74	34.96	35.8	35.83
HSM3	Proteasome-interacting protein	YBR272C	23.5	25.65	23.13	24.1	26.06	26.03	24.47	25.52
HSP10	Mitochondrial matrix co-chaperonin	YOR020C|CPN10	877.85	831.01	787.6	832.15	621.25	575.07	557.99	584.77
HSP104	Disaggregase	YLL026W|chaperone ATPase HSP104	370.26	418.71	351.43	380.14	176.97	162.85	147.02	162.28
HSP12	Plasma membrane protein involved in maintaining membrane organization	YFL014W|GLP1|HOR5	4078.37	3645.02	4190.7	3971.37	1601.4	1341.02	1356.94	1433.12
HSP150	O-mannosylated heat shock protein	YJL159W|CCW7|ORE1|PIR2|heat shock protein HSP150	1944.56	1936.42	1820.99	1900.66	2448.73	2392.69	2393.6	2411.67
HSP26	Small heat shock protein (sHSP) with chaperone activity	YBR072W	5281.36	6695.22	5274.45	5750.34	1835.58	1480.79	1632.29	1649.55
HSP30	Negative regulator of the H(+)-ATPase Pma1p	YCR021C|YRO1	499.48	510.16	455.28	488.31	83.76	65.35	54.86	67.99
HSP31	Possible chaperone and cysteine protease	YDR533C	183.12	219.69	179.84	194.22	149.5	135.68	133.63	139.61
HSP32	Possible chaperone and cysteine protease	YPL280W	0.26	0.39	0.14	0.27	0.53	0.5	0.14	0.39
HSP33	Possible chaperone and cysteine protease	YOR391C	42.66	42.83	39.95	41.81	27.42	23.03	23.25	24.57
HSP42	Small heat shock protein (sHSP) with chaperone activity	YDR171W	290.24	328.37	273.6	297.4	167.97	154.27	133.69	151.98
HSP60	Tetradecameric mitochondrial chaperonin	YLR259C|CPN60|MIF4|MNA2|chaperone ATPase HSP60	263.04	274.18	255.75	264.33	190.79	184.35	180.16	185.1
HSP78	Oligomeric mitochondrial matrix chaperone	YDR258C|chaperone ATPase HSP78	136.33	146.3	131.11	137.91	140.8	128.28	120.86	129.98
HSP82	Hsp90 chaperone	YPL240C|HSP90|Hsp90 family chaperone HSP82	259.13	304.91	240.35	268.13	192.07	173.29	163.25	176.2
HST1	NAD(+)-dependent histone deacetylase	YOL068C	61.1	71.01	62.3	64.8	74.73	78.29	75.02	76.01
HST2	Cytoplasmic NAD(+)-dependent protein deacetylase	YPL015C	87.78	84.6	83.13	85.17	76.08	71.26	75.27	74.2
HST3	Member of the Sir2 family of NAD(+)-dependent protein deacetylases	YOR025W	45.41	42.2	46.87	44.83	72.52	71.92	71.12	71.85
HST4	Member of the Sir2 family of NAD(+)-dependent protein deacetylases	YDR191W	53.33	53.32	47.26	51.3	47.06	48.25	49.58	48.3
HSV2	Phosphatidylinositol 3,5-bisphosphate-binding protein	YGR223C	43.63	52.48	50.94	49.01	51.58	48.73	50.27	50.2
HSX1	Arginine tRNA (tRNA-Arg), predicted by tRNAscan-SE analysis	tR(CCU)J	0	0	0	0	0	0	0	0
HTA1	Histone H2A	YDR225W|H2A1|SPT11	1745.44	1708.76	1896.27	1783.49	2395.15	2209.2	2244.57	2282.97
HTA2	Histone H2A	YBL003C|H2A2	794.82	810.7	845.31	816.94	1382.12	1270.11	1246.77	1299.67
HTB1	Histone H2B	YDR224C|SPT12	2198.88	2131.39	2361.05	2230.44	2164.14	2033.51	2082.47	2093.37
HTB2	Histone H2B	YBL002W	761.05	782.97	823.7	789.24	1293.7	1217.3	1184.54	1231.85
HTD2	Mitochondrial 3-hydroxyacyl-thioester dehydratase	YHR067W|RMD12|hydroxyacyl-thioester dehydratase HTD2	20.71	18.8	18.8	19.44	32.02	30.86	29.58	30.82
HTL1	Component of the RSC chromatin remodeling complex	YCR020W-B	60.22	62.13	61.58	61.31	75.94	77.27	74.41	75.87
HTS1	Cytoplasmic and mitochondrial histidine tRNA synthetase	YPR033C|TSM4572|histidine--tRNA ligase	124.84	126.28	133.96	128.36	155.89	162.91	156.51	158.44
HTZ1	Histone variant H2AZ	YOL012C|HTA3	222.64	232.13	215.96	223.58	213.5	216.25	214.92	214.89
HUA1	Cytoplasmic protein containing a zinc finger domain	YGR268C	59.29	63.84	58.18	60.44	87.36	86.87	86.83	87.02
HUA2	Cytoplasmic protein of unknown function	YOR284W	27.05	23.92	26.7	25.89	29.61	28.44	28.94	28.99
HUB1	Ubiquitin-like protein modifier	YNR032C-A	143.78	155.48	145.9	148.39	137.87	125.35	118.39	127.2
HUG1	Protein involved in the Mec1p-mediated checkpoint pathway	YML058W-A	723.27	647.35	615.06	661.9	952.06	1106.72	991.26	1016.68
HUL4	Protein with similarity to hect domain E3 ubiquitin-protein ligases	YJR036C|putative E3 ubiquitin-protein ligase HUL4	10.73	10.67	10.33	10.57	14.39	13.76	13.38	13.85
HUL5	Multiubiquitin chain assembly factor (E4)	YGL141W|ubiquitin-ubiquitin ligase HUL5	21.92	23.23	21.72	22.29	29.22	29.02	28.91	29.05
HUR1	Protein of unknown function	YGL168W	22.2	26.48	25.88	24.85	24.64	21.88	28.24	24.92
HUT1	Protein with a role in UDP-galactose transport to the Golgi lumen	YPL244C	76.23	74.58	75.81	75.54	83.09	84.92	87.13	85.05
HVG1	Protein of unknown function	YER039C|YEM9	39.03	40.23	35.57	38.28	47.06	47.55	47.63	47.41
HXK1	Hexokinase isoenzyme 1	YFR053C|hexokinase 1	7725.36	7553.13	7400.77	7559.75	322.06	289.23	260.33	290.54
HXK2	Hexokinase isoenzyme 2	YGL253W|HEX1|HKB|SCI2|hexokinase 2	613.41	575.2	682.08	623.57	350.35	361.42	358.03	356.6
HXT1	Low-affinity glucose transporter of the major facilitator superfamily	YHR094C|HOR4	9.73	9.95	9.85	9.84	261.5	303.54	311.96	292.34
HXT10	Putative hexose transporter	YFL011W	29.28	30.26	26.48	28.67	6.12	6.22	6.07	6.13
HXT11	Putative hexose transporter that is nearly identical to Hxt9p	YOL156W|LGT3	8.17	7.17	8.97	8.11	10.06	10.41	8.69	9.72
HXT12	Possible pseudogene in strain S288C	YIL170W	10.33	10.6	11.63	10.85	11.14	10.99	13.31	11.81
HXT13	Hexose transporter	YEL069C	74.37	84.11	60.87	73.12	4.9	5.37	4.17	4.81
HXT14	Protein with similarity to hexose transporter family members	YNL318C	14.55	17.82	14.1	15.49	6.29	5.93	5.79	6
HXT15	Protein of unknown function with similarity to hexose transporters	YDL245C	24.27	19.49	20.87	21.54	26.5	26.59	29.76	27.62
HXT16	Protein of unknown function with similarity to hexose transporters	YJR158W	0.1	0.17	0.23	0.16	0.28	0.27	0.26	0.27
HXT17	Hexose transporter	YNR072W	19.66	21.38	17.67	19.57	6.97	8.03	7.56	7.52
HXT2	High-affinity glucose transporter of the major facilitator superfamily	YMR011W	58.74	31.4	69.31	53.15	44.06	54.88	57.54	52.16
HXT3	Low affinity glucose transporter of the major facilitator superfamily	YDR345C	130.06	131.79	132.75	131.53	1699.02	1887.37	1879.12	1821.83
HXT4	High-affinity glucose transporter	YHR092C|LGT1|RAG1	13.42	12.07	15.66	13.72	52.79	61.96	50.23	54.99
HXT5	Hexose transporter with moderate affinity for glucose	YHR096C	296.64	300.72	280.01	292.46	69.55	65.88	60.8	65.41
HXT6	High-affinity glucose transporter	YDR343C	3793.49	3912.87	3569.25	3758.54	231.02	215.88	173.63	206.84
HXT7	High-affinity glucose transporter	YDR342C	1192.28	824.88	1220.59	1079.25	65.66	46.26	42.71	51.55
HXT8	Protein of unknown function with similarity to hexose transporters	YJL214W	3.91	4.04	4	3.98	6.99	7.45	6.71	7.05
HXT9	Putative hexose transporter that is nearly identical to Hxt11p	YJL219W	10.69	10.88	9.03	10.2	8.81	9.73	10.11	9.55
HYM1	Component of the RAM signaling network	YKL189W	33.68	37.31	33.93	34.97	37.97	33.89	34.99	35.62
HYP2	Translation elongation factor eIF-5A	YEL034W|TIF51A|eIF-5A|eIF5A	604.4	511.39	666	593.93	209.76	211.11	246.79	222.55
HYR1	Thiol peroxidase	YIR037W|GPX3|ORP1|peroxiredoxin HYR1	567.37	531.25	529.77	542.79	318.26	294.32	305.95	306.18
IAH1	Isoamyl acetate-hydrolyzing esterase	YOR126C	79.96	73.43	74.83	76.08	68.54	68.92	72.25	69.9
IBA57	Protein involved in incorporating iron-sulfur clusters into proteins	YJR122W|CAF17	30.85	30.41	27.56	29.6	36.82	36.52	36.94	36.76
IBD2	Component of the BUB2-dependent spindle checkpoint pathway	YNL164C	43.23	46.13	44.93	44.76	36.85	39.82	39.86	38.84
ICE2	Integral ER membrane protein with type-III transmembrane domains	YIL090W	40.47	44.12	39.06	41.22	39	42.2	40.77	40.66
ICL1	Isocitrate lyase	YER065C|isocitrate lyase 1	62.25	58.72	59.9	60.29	52.26	51.38	51.32	51.65
ICL2	2-methylisocitrate lyase of the mitochondrial matrix	YPR006C|methylisocitrate lyase ICL2	17.28	18.33	17.12	17.58	17.27	15.88	15.87	16.34
ICP55	Mitochondrial aminopeptidase	YER078C	38.33	40.08	37.42	38.61	47.9	48.3	46.76	47.65
ICR1	Long intergenic regulatory ncRNA		0	0	0	0	0	0	0	0
ICS2	Protein of unknown function	YBR157C	308.66	269.62	309.76	296.01	259.04	275.77	279.87	271.56
ICS3	Protein of unknown function	YJL077C	132.18	111.32	123.57	122.36	120.34	118.88	121.25	120.16
ICT1	Lysophosphatidic acid acyltransferase	YLR099C|lysophosphatidic acid acyltransferase ICT1	72.36	89.23	72.64	78.08	56.79	57.67	59.44	57.97
ICY1	Protein of unknown function	YMR195W	564.7	523.04	473.35	520.36	766.7	722.77	719.5	736.32
ICY2	Protein of unknown function	YPL250C	231.01	281.23	242.7	251.65	2934.62	2766.06	2656.74	2785.81
IDH1	Subunit of mitochondrial NAD(+)-dependent isocitrate dehydrogenase	YNL037C|isocitrate dehydrogenase (NAD(+)) IDH1	218.74	235.74	212.59	222.36	312.4	292.02	296.65	300.36
IDH2	Subunit of mitochondrial NAD(+)-dependent isocitrate dehydrogenase	YOR136W|isocitrate dehydrogenase (NAD(+)) IDH2	264.17	282.31	254.83	267.11	284.82	273.8	263.99	274.2
IDI1	Isopentenyl diphosphate:dimethylallyl diphosphate isomerase	YPL117C|BOT2|LPH10|isopentenyl-diphosphate delta-isomerase IDI1	201.97	209.01	212.54	207.84	151.7	160.08	170.8	160.86
IDP1	Mitochondrial NADP-specific isocitrate dehydrogenase	YDL066W|isocitrate dehydrogenase (NADP(+)) IDP1	145.81	136.38	145.82	142.67	429.99	402.63	379.52	404.05
IDP2	Cytosolic NADP-specific isocitrate dehydrogenase	YLR174W|isocitrate dehydrogenase (NADP(+)) IDP2	26.04	25.86	25.58	25.83	14.6	13.45	12.87	13.64
IDP3	Peroxisomal NADP-dependent isocitrate dehydrogenase	YNL009W|isocitrate dehydrogenase (NADP(+)) IDP3	17.35	14.58	15.89	15.94	10.61	10.3	9.82	10.24
IDS2	Protein involved in modulation of Ime2p activity during meiosis	YJL146W	32.49	34.39	34.17	33.68	38.04	38.91	37.35	38.1
IES1	Subunit of the INO80 chromatin remodeling complex	YFL013C	82.14	85.07	80.2	82.47	57.81	58.09	61.57	59.16
IES2	Protein that associates with the INO80 chromatin remodeling complex	YNL215W	72.2	73.18	70.97	72.12	74.09	73.13	74.08	73.77
IES3	Subunit of the INO80 chromatin remodeling complex	YLR052W	85.24	81.01	77.61	81.29	65.64	66.46	62.03	64.71
IES4	Component of the INO80 chromatiin remodeling complex	YOR189W	121.45	132.19	123.42	125.69	147.23	143.53	145.53	145.43
IES5	Protein that associates with the INO80 chromatin remodeling complex	YER092W	103.86	93.55	90.67	96.02	309.8	295.43	275.93	293.72
IES6	Protein that associates with the INO80 chromatin remodeling complex	YEL044W	190.21	181.91	181.04	184.39	205.03	202.97	207.43	205.14
IFA38	Microsomal beta-keto-reductase	YBR159W|ketoreductase	85.03	90.08	84.32	86.47	124.64	123.3	119.6	122.51
IFH1	Coactivator, regulates transcription of ribosomal protein (RP) genes	YLR223C	43.47	46.62	43.27	44.45	38.23	42.78	42.04	41.02
IFM1	Mitochondrial translation initiation factor 2	YOL023W	32.91	33.25	31.69	32.61	23.88	24.95	25.47	24.77
IGD1	Cytoplasmic protein that inhibits Gdb1p glycogen debranching activity	YFR017C	153.49	148.67	145.83	149.33	59	50.79	51.73	53.84
IGO1	Protein required for initiation of G0 program	YNL157W	260.87	275.46	252.29	262.88	223.23	223.19	215.23	220.55
IGO2	Protein required for initiation of G0 program	YHR132W-A	128.77	115.11	121.82	121.9	97.77	92.63	93.59	94.67
IKI1	Subunit of hexameric RecA-like ATPase Elp456 Elongator subcomplex	YHR187W|ELP5|Elongator subunit IKI1|HAP2|TOT5	47.14	49.39	48.75	48.43	53.93	54.02	56.96	54.97
IKI3	Subunit of Elongator complex	YLR384C|ELP1|Elongator subunit IKI3|KTI7|TOT1	37.93	35.63	39.4	37.66	28.33	31.01	28.02	29.12
IKS1	Protein kinase of unknown cellular role	YJL057C	33.75	33.42	31.88	33.02	30.99	30.72	31.06	30.92
ILM1	Protein of unknown function	YJR118C	79.93	82.71	79.74	80.79	83.66	78.77	80.09	80.84
ILS1	Cytoplasmic isoleucine-tRNA synthetase	YBL076C|isoleucine--tRNA ligase ILS1	132.33	130.94	136.99	133.42	180.01	186.65	173.35	180
ILV1	Threonine deaminase, catalyzes first step in isoleucine biosynthesis	YER086W|ISO1|threonine ammonia-lyase ILV1	116.36	116.34	119.33	117.34	223.25	239.75	232.78	231.93
ILV2	Acetolactate synthase	YMR108W|SMR1|THI1|acetolactate synthase catalytic subunit	254.42	262.1	279.63	265.39	372.05	399.85	390.87	387.59
ILV3	Dihydroxyacid dehydratase	YJR016C|dihydroxy-acid dehydratase ILV3	492.79	530.42	523.74	515.65	783.8	813.76	779.61	792.39
ILV5	Acetohydroxyacid reductoisomerase and mtDNA binding protein	YLR355C|ketol-acid reductoisomerase	1480.32	1508.51	1552.24	1513.69	2225.64	2262.78	2256.15	2248.19
ILV6	Regulatory subunit of acetolactate synthase	YCL009C|acetolactate synthase regulatory subunit	349.1	318.94	342.78	336.94	608.48	617.3	613.46	613.08
IMA1	Major isomaltase (alpha-1,6-glucosidase/alpha-methylglucosidase)	YGR287C	18.99	18.44	17.24	18.22	14.66	12.6	13.37	13.54
IMA2	Isomaltase (alpha-1,6-glucosidase/alpha-methylglucosidase)	YOL157C	27.21	25.37	26.32	26.3	12.92	12.27	12.63	12.61
IMA3	Alpha-glucosidase	YIL172C	3.77	3.66	3.97	3.8	2.33	1.9	2.37	2.2
IMA4	Alpha-glucosidase	YJL221C|FSP2	3.77	3.09	4.22	3.69	2.15	2.41	2.34	2.3
IMA5	Alpha-glucosidase	YJL216C	3.14	2.99	3.4	3.18	6.55	6.3	6.65	6.5
IMD2	Inosine monophosphate dehydrogenase	YHR216W|IMP dehydrogenase IMD2|PUR5	55.95	95.03	55.83	68.94	250.87	254.41	213.05	239.45
IMD3	Inosine monophosphate dehydrogenase	YLR432W|IMP dehydrogenase IMD3	260.21	302.09	259.8	274.03	280.66	308.36	268.18	285.74
IMD4	Inosine monophosphate dehydrogenase	YML056C|IMP dehydrogenase IMD4	96.81	102.21	107.9	102.31	129.84	150.59	144.89	141.77
IME1	Master regulator of meiosis that is active only during meiotic events	YJR094C	6.6	7.19	6.86	6.88	7.87	7.34	7.32	7.51
IME2	Serine/threonine protein kinase involved in activation of meiosis	YJL106W|SME1	10.59	11.63	9.17	10.46	13.5	13.22	13.4	13.38
IME4	mRNA N6-adenosine methyltransferase required for entry into meiosis	YGL192W|SPO8	51.97	55.23	52.94	53.38	71.26	69.73	69.44	70.14
IMG1	Mitochondrial ribosomal protein of the large subunit	YCR046C|mitochondrial 54S ribosomal protein IMG1	137.07	125.49	131.94	131.5	125.81	126.01	130.56	127.46
IMG2	Mitochondrial ribosomal protein of the large subunit	YCR071C|mitochondrial 54S ribosomal protein IMG2	93.12	90.39	84.75	89.42	80.18	76.26	76.86	77.77
IMH1	Protein involved in vesicular transport	YLR309C|SYS3	37.58	40.44	35.71	37.91	38.1	38.51	36.02	37.54
IML1	GTPase-activating protein (GAP), subunit of SEA and Iml1p complexes	YJR138W|SEA1	13.55	13.26	13.55	13.45	13.49	14.03	13.28	13.6
IML2	Protein of unknown function	YJL082W	50.83	48.89	49.06	49.59	39.72	38.03	37.19	38.31
IML3	Outer kinetochore protein and component of the Ctf19 complex	YBR107C|MCM19	34.04	32.11	33.73	33.29	49.63	48.66	50.92	49.74
IMO32	Conserved mitochondrial protein of unknown function	YGR031W	100.14	97.29	97.29	98.24	98.47	98.93	101.39	99.6
IMP1	Catalytic subunit of mitochondrial inner membrane peptidase complex	YMR150C|PET-TS2858	60.51	57.95	56.24	58.23	58.72	55.62	56.87	57.07
IMP2	Catalytic subunit of mitochondrial inner membrane peptidase complex	YMR035W	67.4	66.69	64.06	66.05	69.01	68.08	68.89	68.66
IMP2'	Transcriptional activator involved in maintenance of ion homeostasis	YIL154C|IMP2	130.32	133.29	131.34	131.65	135.96	131.44	140.03	135.81
IMP3	Component of the SSU processome	YHR148W	46.09	49.67	49.35	48.37	32.43	35.17	36.26	34.62
IMP4	Component of the SSU processome	YNL075W	93.74	94.8	96.07	94.87	75.2	82.46	78.95	78.87
IMT1	Methionine initiator tRNA (tRNA-Met)	tM(CAU)O1	0	0	0	0	0	0	0	0
IMT2	Methionine initiator tRNA (tRNA-Met)	tM(CAU)P	0	0	0	0	0	0	0	0
IMT3	Methionine initiator tRNA (tRNA-Met)	tM(CAU)J3	0	0	0	0	0	0	0	0
IMT4	Methionine initiator tRNA (tRNA-Met)	tM(CAU)E	0	0	0	0	0	0	0	0
INH1	Protein that inhibits ATP hydrolysis by the F1F0-ATP synthase	YDL181W	618.37	510.78	622.74	583.96	139.26	122.68	136.98	132.97
INM1	Inositol monophosphatase	YHR046C|inositol monophosphate 1-phosphatase INM1	74.11	78.48	75.15	75.91	75.25	77.85	74.75	75.95
INM2	Inositol monophosphatase	YDR287W|inositol monophosphate 1-phosphatase INM2	66.45	64.02	66.11	65.53	59.44	57	56.82	57.75
INN1	Essential protein that associates with contractile actomyosin ring	YNL152W	31.74	31.49	33.15	32.13	35.45	35.35	36.55	35.78
INO1	Inositol-3-phosphate synthase	YJL153C|APR1|inositol-3-phosphate synthase INO1	27.23	20.39	28.13	25.25	16.04	14.73	14.08	14.95
INO2	Transcription factor	YDR123C|DIE1|SCS1	25.98	25.7	27.5	26.39	29.4	32.25	34.52	32.06
INO4	Transcription factor involved in phospholipid synthesis	YOL108C	70.41	62.26	64.66	65.78	84.21	84.12	75.54	81.29
INO80	ATPase and nucleosome spacing factor	YGL150C|chromatin-remodeling ATPase INO80	27.7	25.08	28.05	26.95	21.97	22.52	22.65	22.38
INP1	Peripheral membrane protein of peroxisomes	YMR204C	24.08	24.43	22.38	23.63	24.99	25.02	23.02	24.34
INP2	Peroxisome-specific receptor important for peroxisome inheritance	YMR163C	15.82	17.18	17.37	16.79	15.03	15.14	15.25	15.14
INP51	Phosphatidylinositol 4,5-bisphosphate 5-phosphatase	YIL002C|SJL1|phosphoinositide 5-phosphatase INP51	22.27	22.32	22.86	22.48	27.11	26.92	26.14	26.72
INP52	Polyphosphatidylinositol phosphatase	YNL106C|SJL2|phosphatidylinositol-3-/phosphoinositide 5-phosphatase INP52	13.62	14.42	12.79	13.61	13.95	13.4	13.95	13.77
INP53	Polyphosphatidylinositol phosphatase	YOR109W|SJL3|SOP2|phosphatidylinositol-3-/phosphoinositide 5-phosphatase INP53	23.82	25.26	24.17	24.42	28.8	31.2	29.6	29.86
INP54	Phosphatidylinositol 4,5-bisphosphate 5-phosphatase	YOL065C|phosphoinositide 5-phosphatase INP54	43.45	46.26	39.45	43.05	45.07	42.76	44.02	43.95
IOC2	Subunit of the Isw1b complex	YLR095C	36.58	37.29	38.97	37.62	44.79	45.18	46.76	45.58
IOC3	Subunit of the Isw1a complex	YFR013W	29.9	31.3	29.09	30.1	32.45	33.24	32.08	32.59
IOC4	Member of a complex (Isw1b) with Isw1p and Ioc2p	YMR044W	58.16	57.78	58.04	57.99	56.53	56.08	55.07	55.89
IPI1	Component of the Rix1 complex and possibly pre-replicative complexes	YHR085W	38.34	41.16	40.05	39.85	44.07	47.12	48.74	46.64
IPI3	Component of the Rix1 complex and pre-replicative complexes (pre-RCs)	YNL182C	34.49	37.88	37.41	36.59	31.63	33.88	32.9	32.8
IPK1	Inositol 1,3,4,5,6-pentakisphosphate 2-kinase	YDR315C|GSL1|inositol pentakisphosphate 2-kinase	24.24	24.98	23.26	24.16	27.86	27.53	27.24	27.54
IPL1	Aurora kinase subunit of the conserved chromosomal passenger complex	YPL209C|PAC15	10.66	11.78	10.11	10.85	12.37	11.83	12.98	12.39
IPP1	Cytoplasmic inorganic pyrophosphatase (PPase)	YBR011C|PPA1	1099.72	1147.43	1075.38	1107.51	1787.34	1765.83	1661.63	1738.27
IPT1	Inositolphosphotransferase	YDR072C|KTI6|SYR4|inositolphosphotransferase	89.68	80.25	87.61	85.85	54.79	57.64	60.52	57.65
IQG1	Essential protein required for determination of budding pattern	YPL242C|CYK1	21.71	21.45	21.25	21.47	21.89	21.43	21.87	21.73
IRA1	GTPase-activating protein	YBR140C|GLC1|PPD1	13.89	12.49	15.92	14.1	8	7.76	7.93	7.9
IRA2	GTPase-activating protein	YOL081W|CCS1|GLC4	12.12	11.01	12.82	11.99	8.14	8.01	8.08	8.08
IRC10	Putative protein of unknown function	YOL015W	14.89	17.88	14.27	15.68	19.94	19.46	20.17	19.85
IRC15	Microtubule associated protein	YPL017C	29.03	30.37	27.96	29.12	47.29	43.94	44.11	45.12
IRC18	Protein involved in outer spore wall assembly	YJL037W|OSW6	42.01	44.6	39.13	41.92	38.26	38.86	36.64	37.92
IRC19	Putative protein of unknown function	YLL033W|GON2|RRG4	18.18	18.72	19.87	18.92	27.94	26.98	26.44	27.12
IRC20	E3 ubiquitin ligase and putative helicase	YLR247C	18.52	18.74	18.41	18.56	17.66	16.57	17.2	17.14
IRC21	Putative protein of unknown function	YMR073C	82.95	79.5	84.29	82.25	68.13	70.7	66.9	68.58
IRC22	Putative protein of unknown function	YEL001C	114.85	118.97	115.22	116.35	183.1	183.12	174.11	180.11
IRC23	Putative protein of unknown function	YOR044W	70.47	75.85	70.91	72.41	120.12	110.11	110.68	113.64
IRC24	Putative benzil reductase	YIR036C|sepiapterin reductase family protein IRC24	117.77	110.26	116.9	114.97	114.7	110.72	113.3	112.91
IRC25	Component of a heterodimeric Poc4p-Irc25p chaperone	YLR021W|DMP2|PBA3|POC3	64.5	64.67	64.08	64.42	68.59	72.77	72.34	71.23
IRC3	Putative RNA helicase of the DEAH/D-box family	YDR332W	21.65	22.88	21.2	21.91	17.89	18.39	17.74	18.01
IRC4	Putative protein of unknown function	YDR540C	25.43	26.11	24.7	25.42	53.45	52.65	56.26	54.12
IRC5	Putative ATPase containing the DEAD/H helicase-related sequence motif	YFR038W	21.96	22.8	21.46	22.07	27.01	28.02	26.51	27.18
IRC6	Putative protein of unknown function	YFR043C	40.74	44.14	42.31	42.4	41.67	41.36	40.91	41.31
IRC7	Beta-lyase involved in the production of thiols	YFR055W|cysteine-S-conjugate beta-lyase IRC7	35.97	33.71	37.38	35.69	68.51	71.13	68.66	69.43
IRC8	Bud tip localized protein of unknown function	YJL051W	13.11	13.59	13.59	13.43	18.03	17.54	17.44	17.67
IRE1	Serine-threonine kinase and endoribonuclease	YHR079C|ERN1	19.42	19.9	21.44	20.25	19.62	19.82	19.34	19.59
IRR1	Subunit of the cohesin complex	YIL026C|SCC3	28.98	28.42	27.99	28.46	25.16	24.47	23.43	24.36
IRS4	EH domain-containing protein	YKR019C	23.64	22.92	24.8	23.79	37.45	40.67	40.24	39.45
ISA1	Protein required for maturation of mitochondrial [4Fe-4S] proteins	YLL027W	158.23	151.97	151.23	153.81	174.87	175.25	173.14	174.42
ISA2	Protein required for maturation of mitochondrial [4Fe-4S] proteins	YPR067W	56.57	54.57	53.97	55.04	60.87	56.92	58.71	58.83
ISC1	Inositol phosphosphingolipid phospholipase C	YER019W|inositol phosphosphingolipid phospholipase	72.1	75.42	70.34	72.62	101.62	102.8	104.61	103.01
ISC10	Protein required for sporulation	YER180C	42.18	47.83	40.33	43.45	57.81	51.88	54.8	54.83
ISD11	Cysteine desulfurase (Nfs1p) activator	YER048W-A	90.88	97.2	89.09	92.39	135.74	128.23	129.93	131.3
ISF1	Serine-rich, hydrophilic protein	YMR081C|MBR3	108.24	96.59	96.29	100.38	30.47	29.04	29.23	29.58
ISM1	Mitochondrial isoleucyl-tRNA synthetase	YPL040C|isoleucine--tRNA ligase ISM1	15.12	15.7	15.58	15.47	13.97	13.85	13.99	13.94
ISN1	Inosine 5'-monophosphate (IMP)-specific 5'-nucleotidase	YOR155C|IMP 5'-nucleotidase	61.58	58.76	58.47	59.6	70.86	70.91	73.98	71.92
ISR1	Predicted protein kinase	YPR106W	30.67	31.85	31.01	31.18	46.15	45.48	46.37	46
IST1	Protein with positive role in the multivesicular body sorting pathway	YNL265C	72.52	75.95	72.51	73.66	57.93	57.33	55.37	56.88
IST2	Cortical ER protein involved in ER-plasma membrane tethering	YBR086C	51.72	53.36	49.84	51.64	47.89	48.82	47.79	48.17
IST3	Component of the U2 snRNP	YIR005W|SNU17	36.16	36.44	34.05	35.55	58.05	55.06	49.86	54.32
ISU1	Conserved protein of the mitochondrial matrix	YPL135W|NUA1	250.03	251.5	229.47	243.67	430.54	438.87	441.08	436.83
ISU2	Protein required for synthesis of iron-sulfur proteins	YOR226C|NUA2	157.42	185.53	162.92	168.62	355.39	361.1	379.19	365.23
ISW1	ATPase subunit of imitation-switch (ISWI) class chromatin remodelers	YBR245C|SGN2|chromatin-remodeling ATPase ISW1	22.27	21.06	21.7	21.68	20.52	19.61	19.64	19.93
ISW2	ATP-dependent DNA translocase involved in chromatin remodeling	YOR304W	29.54	30.64	28.9	29.7	29.68	29.68	28.84	29.4
ISY1	Member of the NineTeen Complex (NTC)	YJR050W|NTC30|UTR3	56.29	56.3	54.98	55.86	59.79	65.52	58.24	61.18
ITC1	Subunit of ATP-dependent Isw2p-Itc1p chromatin remodeling complex	YGL133W	21.11	22.06	21.8	21.66	22.88	22.04	23.54	22.82
ITR1	Myo-inositol transporter	YDR497C	364.5	274.45	340.59	326.51	263.39	269.57	244.75	259.23
ITR2	Myo-inositol transporter	YOL103W|HRB612	46.44	48.04	45.85	46.78	54.31	54.67	53.8	54.26
ITS1-1			0	0	0	0	0	0	0	0
ITS1-2			0	0	0	0	0	0	0	0
ITS2-1			0	0	0	0	0	0	0	0
ITS2-2			0	0	0	0	0	0	0	0
ITT1	Protein that modulates the efficiency of translation termination	YML068W	22.65	25.98	23.01	23.88	29.89	27.87	28.84	28.87
IVY1	Phospholipid-binding protein that interacts with both Ypt7p and Vps33p	YDR229W	78.74	81.03	76.1	78.62	66.83	66.06	68.87	67.25
IWR1	RNA polymerase II transport factor, conserved from yeast to humans	YDL115C	88.11	95.21	87.24	90.19	89.59	83.66	79.79	84.35
IXR1	Transcriptional repressor that regulates hypoxic genes during normoxia	YKL032C|ORD1	97.49	95.83	93.85	95.72	111.6	110.06	111.78	111.15
IZH1	Membrane protein involved in zinc ion homeostasis	YDR492W	190.57	249.5	208.73	216.27	183.04	200.1	237.39	206.84
IZH2	Plasma membrane receptor for plant antifungal protein, osmotin	YOL002C|PHO36	141.1	216.46	146.02	167.86	281.74	273.17	296.29	283.73
IZH3	Membrane protein involved in zinc ion homeostasis	YLR023C	283.75	276.12	309.63	289.83	85.91	101.81	120.31	102.67
IZH4	Membrane protein involved in zinc ion homeostasis	YOL101C	72.27	137.95	81.51	97.24	159.27	150.44	144.49	151.4
JAC1	Specialized J-protein that functions in Fe-S cluster biogenesis	YGL018C	58.48	53.07	51.34	54.3	49.95	51.28	49.15	50.13
JEM1	DnaJ-like chaperone required for nuclear membrane fusion during mating	YJL073W|KAR8	23.53	24.18	24.98	24.23	30.83	33.77	33.89	32.83
JEN1	Monocarboxylate/proton symporter of the plasma membrane	YKL217W	63.64	64.05	63.45	63.71	12.94	13.04	13.94	13.31
JHD1	JmjC domain family histone demethylase specific for H3-K36	YER051W	31.52	34.92	31.7	32.72	37.55	36.11	35.87	36.51
JHD2	JmjC domain family histone demethylase	YJR119C|KDM5	22.93	24.79	23.73	23.82	28.16	27.06	27.23	27.48
JID1	Probable Hsp40p co-chaperone	YPR061C	26.5	21.15	27.19	24.95	11.05	11.41	14.9	12.46
JIP4	Protein of unknown function	YDR475C|YDR474C	45.01	49.47	44.34	46.27	56.62	55.67	56.61	56.3
JIP5	Protein required for biogenesis of the large ribosomal subunit	YPR169W	69.38	74.83	66.73	70.31	139.1	137.53	128.72	135.12
JJJ1	Co-chaperone that stimulates the ATPase activity of Ssa1p	YNL227C	32.25	36.4	33.76	34.14	46.89	45.47	43.89	45.42
JJJ2	Protein of unknown function	YJL162C	17.6	19.54	17.49	18.21	23.65	23.76	22.28	23.23
JJJ3	Protein of unknown function	YJR097W|DPH4	33.95	33.8	32.7	33.48	41.45	43.76	42.61	42.61
JLP1	Fe(II)-dependent sulfonate/alpha-ketoglutarate dioxygenase	YLL057C	15.03	15.49	14.28	14.93	18.05	17.05	17.18	17.43
JLP2	Protein of unknown function	YMR132C	20.22	19.85	21.54	20.54	31.53	34.21	33.24	32.99
JNM1	Component of the yeast dynactin complex	YMR294W|INS1|PAC3	45.95	45.45	47.06	46.15	39.79	36.03	37.52	37.78
JSN1	Member of the Puf family of RNA-binding proteins	YJR091C|PUF1	39.45	38.33	40.67	39.48	37.09	36.51	37.43	37.01
KAE1	Highly conserved ATPase of HSP70/DnaK family	YKR038C	77.18	76.16	72.8	75.38	114.84	112.81	114.46	114.04
KAP104	Transportin or cytosolic karyopherin beta 2	YBR017C	41.1	42.2	41.01	41.44	41.71	43.69	43.02	42.8
KAP114	Karyopherin, responsible for nuclear import of specific proteins	YGL241W	20.08	21.01	19.93	20.34	23.14	23.68	23.91	23.58
KAP120	Karyopherin responsible for the nuclear import of Rfp1p	YPL125W|LPH2	20.98	22.59	21.66	21.74	24.03	24.4	22.53	23.65
KAP122	Karyopherin beta	YGL016W|PDR6	11.55	12.1	11.29	11.65	14.95	16.25	15.31	15.5
KAP123	Karyopherin beta	YER110C|YRB4	72.67	69.11	74.31	72.03	55.45	57.84	53.84	55.71
KAP95	Karyopherin beta	YLR347C|RSL1	34.86	36.6	33.98	35.14	27.69	29.19	27.05	27.98
KAR1	Protein involved in karyogamy and spindle pole body duplication	YNL188W	39.6	39.62	41.01	40.08	38.18	39.39	41.01	39.53
KAR2	ATPase involved in protein import into the ER	YJL034W|GRP78|Hsp70 family ATPase KAR2	282.08	293.21	332.68	302.66	307.94	324.37	362.74	331.69
KAR3	Minus-end-directed microtubule motor	YPR141C|OSR11	17.88	19.36	18.09	18.44	17.58	17.79	18.06	17.81
KAR4	Transcription factor required for response to pheromones	YCL055W	23.69	24.63	22.93	23.75	61.55	60.75	60.76	61.02
KAR5	Protein required for nuclear membrane fusion during karyogamy	YMR065W|FIG3	21.6	25.82	24.69	24.04	29.47	28.06	29.06	28.86
KAR9	Karyogamy protein	YPL269W	24.14	23.82	24.5	24.15	24.95	24.54	23.68	24.39
KCC4	Protein kinase of the bud neck involved in the septin checkpoint	YCL024W	22.67	20.98	21.45	21.7	18.95	18.85	18.01	18.6
KCS1	Inositol hexakisphosphate and inositol heptakisphosphate kinase	YDR017C|inositol polyphosphate kinase KCS1	28.52	29.31	28.81	28.88	28.25	29.71	28.99	28.99
KDX1	Protein kinase	YKL161C|MLP1	76.67	68.39	78.72	74.59	52.37	49.25	51.22	50.95
KEG1	Integral membrane protein of the ER	YFR042W	24.65	26.49	23.82	24.99	35.47	35.57	36.04	35.69
KEI1	Component of inositol phosphorylceramide (IPC) synthase	YDR367W	70.21	66.9	66.23	67.78	70.17	70.77	70.13	70.36
KEL1	Protein required for proper cell fusion and cell morphology	YHR158C	32.19	30.67	31.77	31.54	24.37	26.58	25.08	25.34
KEL2	Protein that negatively regulates mitotic exit	YGR238C	13.39	13.14	12.73	13.09	15.31	15.72	13.78	14.94
KEL3	Cytoplasmic protein of unknown function	YPL263C	27.81	30.16	29.96	29.31	38	37.38	35.52	36.97
KES1	One of seven members of the yeast oxysterol binding protein family	YPL145C|BSR3|LPI3|OSH4	109.16	115.14	111.68	112	155.8	154.52	155.33	155.22
KEX1	Cell death protease essential for hypochlorite-induced apoptosis	YGL203C	33.3	34.75	33.08	33.71	49.84	51.07	52.17	51.03
KEX2	Subtilisin-like protease (proprotein convertase)	YNL238W|QDS1|SRB1|VMA45	40.21	40.87	40.95	40.68	48.36	48.92	50.66	49.32
KGD1	Subunit of the mitochondrial alpha-ketoglutarate dehydrogenase complex	YIL125W|OGD1|alpha-ketoglutarate dehydrogenase KGD1	122.75	117.44	126.88	122.36	54.16	54.31	51.38	53.28
KGD2	Dihydrolipoyl transsuccinylase	YDR148C|alpha-ketoglutarate dehydrogenase KGD2	267.81	256.97	274.3	266.36	98.33	92.45	91.95	94.25
KHA1	Putative K+/H+ antiporter	YJL094C	21.16	24.69	20.98	22.28	31.38	33.74	33.33	32.82
KIC1	Protein kinase of the PAK/Ste20 family, required for cell integrity	YHR102W|NRK1	20.84	21.34	22.3	21.49	22.41	23.39	23.55	23.12
KIN1	Serine/threonine protein kinase involved in regulation of exocytosis	YDR122W	51.68	53.02	52.16	52.29	46.05	45.7	48.16	46.64
KIN2	Serine/threonine protein kinase involved in regulation of exocytosis	YLR096W	26.82	27.79	27.17	27.26	22.92	23.55	24.5	23.66
KIN28	Serine/threonine protein kinase, subunit of transcription factor TFIIH	YDL108W	49.51	50.82	45.89	48.74	55.49	53.27	53.07	53.94
KIN3	Nonessential serine/threonine protein kinase	YAR018C|FUN52|NPK1	20.92	20.53	20.19	20.55	29.7	28.78	30.23	29.57
KIN4	Serine/threonine protein kinase	YOR233W|KIN3|KIN31	31.3	32.53	31.82	31.88	34.64	35.82	37.24	35.9
KIN82	Putative serine/threonine protein kinase	YCR091W|FPK2	21.48	24.4	22.27	22.72	25.93	25.53	23.9	25.12
KIP1	Kinesin-related motor protein	YBL063W|CIN9	7.18	7.25	7.46	7.3	7.22	8.05	7.41	7.56
KIP2	Kinesin-related motor protein involved in mitotic spindle positioning	YPL155C	22.77	21.99	23.71	22.82	32.16	31.18	32.68	32.01
KIP3	Kinesin-related motor protein involved in mitotic spindle positioning	YGL216W|tubulin-dependent ATPase KIP3	16.3	16.63	16.02	16.32	18.33	17.79	18.45	18.19
KKQ8	Putative serine/threonine protein kinase with unknown cellular role	YKL168C	26.96	28.59	25.97	27.17	25.83	25.26	25.2	25.43
KNH1	Protein with similarity to Kre9p	YDL049C	183.65	168.68	183.5	178.61	21.16	20.31	19.93	20.47
KNS1	Protein kinase involved in negative regulation of PolIII transcription	YLL019C|L124	124.86	129.11	125.7	126.56	98.85	97.93	103.96	100.25
KOG1	Subunit of TORC1	YHR186C|LAS24	13.1	13.03	13.44	13.19	13.3	13.11	13.71	13.38
KRE1	Cell wall glycoprotein involved in beta-glucan assembly	YNL322C	201.78	205.41	193.97	200.39	215.3	216.63	212.56	214.83
KRE2	Alpha1,2-mannosyltransferase of the Golgi	YDR483W|MNT1	208.09	235.46	205.84	216.46	199.31	205.65	204.57	203.18
KRE28	Subunit of a kinetochore-microtubule binding complex	YDR532C	37.63	42.23	38.83	39.56	31.82	31.46	30.67	31.32
KRE29	Subunit of the SMC5-SMC6 complex	YER038C|NSE6	18.18	18.51	18.18	18.29	26.1	24.42	23.98	24.83
KRE33	Protein required for biogenesis of the small ribosomal subunit	YNL132W	24.86	25.33	25.47	25.22	19.49	21.03	19.67	20.07
KRE5	Protein required for beta-1,6 glucan biosynthesis	YOR336W	13.56	13.98	14.11	13.89	16.91	17.43	17.11	17.15
KRE6	Type II integral membrane protein	YPR159W|CWH48	69.59	70.03	74.23	71.29	84.36	87.58	89.9	87.28
KRE9	Glycoprotein involved in cell wall beta-glucan assembly	YJL174W	276.92	285	282.1	281.34	223.77	229.42	234.94	229.38
KRI1	Essential nucleolar protein required for 40S ribosome biogenesis	YNL308C	142.03	153.51	141.96	145.83	147.02	150.36	153.41	150.27
KRR1	Nucleolar protein required for rRNA synthesis and ribosomal assembly	YCL059C	78.87	83.54	81.04	81.15	64.43	73.04	71.9	69.79
KRS1	Lysyl-tRNA synthetase	YDR037W|GCD5|lysine--tRNA ligase KRS1	335.38	343.67	358.76	345.93	559.38	598.78	598.64	585.6
KSH1	Essential protein suggested to function early in the secretory pathway	YNL024C-A	238.52	220.71	245	234.74	201.68	191.23	197.86	196.93
KSP1	Serine/threonine protein kinase	YHR082C	34.39	33.57	34.11	34.02	29.22	30.53	29.24	29.67
KSS1	Mitogen-activated protein kinase (MAPK)	YGR040W	16.96	17.31	19.3	17.86	25.33	25.86	26.73	25.97
KTI11	Zn-ribbon protein that co-purifies with Dph1 and Dph2	YBL071W-A|DPH3	74.77	69.94	79.56	74.76	83.86	89.56	95.87	89.76
KTI12	Protein that plays a role in modification of tRNA wobble nucleosides	YKL110C|TOT4	107.21	95.72	108.97	103.97	73.53	79.93	87.91	80.45
KTR1	Alpha-1,2-mannosyltransferase	YOR099W	195.3	195.21	200.93	197.15	240.77	243.07	249.54	244.46
KTR2	Mannosyltransferase involved in N-linked protein glycosylation	YKR061W	22.1	22.75	21.11	21.99	33.77	33.42	34.36	33.85
KTR3	Putative alpha-1,2-mannosyltransferase	YBR205W	49.08	50.13	45.79	48.33	58.13	60.63	60.67	59.81
KTR4	Putative mannosyltransferase involved in protein glycosylation	YBR199W	164.15	171.34	153.11	162.87	173.46	166.9	166.05	168.81
KTR5	Putative mannosyltransferase involved in protein glycosylation	YNL029C	17.99	19.09	17.61	18.23	23.26	23.27	22.48	23.01
KTR6	Probable mannosylphosphate transferase	YPL053C|MNN6	82.61	80.13	75.64	79.46	91.2	89.82	86.25	89.09
KTR7	Putative mannosyltransferase involved in protein glycosylation	YIL085C	44.24	48.51	47.21	46.65	57.58	59.24	57.79	58.2
KXD1	Subunit of the BLOC-1 complex involved in endosomal maturation	YGL079W|KIB1	45.91	43.3	49.45	46.22	40.17	40.47	39.9	40.18
LAA1	AP-1 accessory protein	YJL207C	9.32	8.81	9.8	9.31	9.1	9.02	9.38	9.17
LAC1	Ceramide synthase component	YKL008C|DGT1|sphingosine N-acyltransferase LAC1	95.13	116.78	89.62	100.51	147.51	146	145.26	146.26
LAG1	Ceramide synthase component	YHL003C|sphingosine N-acyltransferase LAG1	63.15	69.33	60.85	64.45	88.49	88.39	82.91	86.6
LAG2	Protein that negatively regulates the SCF E3-ubiquitin ligase	YOL025W|ECM36	19.69	21.28	18.85	19.94	23.42	22.84	23.52	23.26
LAP2	Leucyl aminopeptidase yscIV with epoxide hydrolase activity	YNL045W	56.04	60.13	52.88	56.35	58.2	57.04	54.47	56.57
LAP3	Cysteine aminopeptidase with homocysteine-thiolactonase activity	YNL239W|BLH1|GAL6|YCP1	186.28	199.39	168.48	184.71	263.94	247.35	266.25	259.18
LAS1	Protein required for pre-rRNA processing at both ends of ITS2	YKR063C	33.86	35.33	34.48	34.56	42.35	40.18	38.14	40.23
LAS17	Actin assembly factor	YOR181W|BEE1	22.74	19.28	20.88	20.97	20.26	21.17	20.57	20.67
[truncated: 4,355 more rows]
