# Supplementary material for: Leveraging transcription factors to speed cellobiose fermentation by Saccharomyces cerevisiae
Source: Biotechnol Biofuels. 2014 Aug 27;7:126. doi: 10.1186/s13068-014-0126-6 (PMC4243952; doi:10.1186/s13068-014-0126-6)
Supplement: Additional file 2: — Dataset 2. Significant differential expression of 519 genes, 19 transcription factor genes and 7 regulatory genes in GRNs in cellobiose-grown cells compared with glucose-grown cells of engineered Saccharomyces cerevisiae (absolute fold changes ≥2.0, P ≤ 0.001). [file 13068_2014_126_MOESM2_ESM.xlsx]

## Sheet: 519 genes
Significantly differentially expressed 519 genes in cellobiose-grown cells compared with glucose-grown cells of engineered S. cerevisiae (absolute fold changes ≥ 2.0, p value ≤ 0.001)
Feature ID	Fold Change (normalized RPKM)	log2 transformation of fold change	Baggerley's test	Cellobiose-grown cells ("C8")	Glucose-repressed cells ("G8")	SGD annotations
			FDR p-value correction	Normalized RPKM means	Normalized RPKM means	Database object name	Synonym
THI4	-64.17	-6.00383	2.33e-37	105.53	6771.84	Thiazole synthase	YGR144W|ESP35|MOL1
YOR387C	-44.22	-5.46663	4.29e-08	92.78	4102.79	Putative protein of unknown function	YOR387C
MET17	-39.61	-5.30779	3.93e-42	114.58	4538.27	O-acetyl homoserine-O-acetyl serine sulfhydrylase	YLR303W|MET15|MET25|bifunctional cysteine synthase/O-acetylhomoserine aminocarboxypropyltransferase MET17
PDC5	-38.52	-5.26754	2.12e-173	16.96	653.41	Minor isoform of pyruvate decarboxylase	YLR134W|indolepyruvate decarboxylase 5
MET3	-37.84	-5.24184	6.31e-31	32.42	1226.82	ATP sulfurylase	YJR010W|sulfate adenylyltransferase
VEL1	-34.05	-5.08958	1.67e-18	124.01	4222.13	Protein of unknown function	YGL258W
HXT1	-29.7	-4.89239	5.42e-71	9.84	292.34	Low-affinity glucose transporter of the major facilitator superfamily	YHR094C|HOR4
MET14	-22.13	-4.46793	5.09e-28	69.7	1542.56	Adenylylsulfate kinase	YKL001C|adenylyl-sulfate kinase
SUL2	-17.11	-4.09677	1.38e-47	24.93	426.58	High affinity sulfate permease	YLR092W
MET5	-16.21	-4.01881	6.99e-60	24.68	400.11	Sulfite reductase beta subunit	YJR137C|ECM17|sulfite reductase (NADPH) subunit beta
MET10	-14.7	-3.87774	3.91e-51	37.12	545.83	Subunit alpha of assimilatory sulfite reductase	YFR030W|sulfite reductase subunit alpha
THI73	-14.2	-3.82782	2.22e-253	55.01	780.96	Putative plasma membrane permease	YLR004C
MET16	-14.2	-3.82782	1.51e-52	39.64	562.68	3'-phosphoadenylsulfate reductase	YPR167C|phosphoadenylyl-sulfate reductase (thioredoxin)
HXT3	-13.85	-3.79181	2.72e-163	131.53	1821.83	Low affinity glucose transporter of the major facilitator superfamily	YDR345C
MET2	-13.49	-3.75382	1.2e-56	43.04	580.79	L-homoserine-O-acetyltransferase	YNL277W|homoserine O-acetyltransferase
MET6	-12.35	-3.62644	4.46e-126	194.22	2398.9	Cobalamin-independent methionine synthase	YER091C|5-methyltetrahydropteroyltriglutamate-homocysteine S-methyltransferase
ARN2	-11.54	-3.52857	1.77e-151	26.08	301.02	Transporter	YHL047C|TAF1
MET1	-11.1	-3.47249	4.73e-69	34.55	383.54	S-adenosyl-L-methionine uroporphyrinogen III transmethylase	YKR069W|MET20|uroporphyrinogen-III C-methyltransferase
ICY2	-11.07	-3.46858	3.87e-207	251.65	2785.81	Protein of unknown function	YPL250C
THI22	-10.76	-3.42761	7.18e-105	24.28	261.25	Protein with similarity to hydroxymethylpyrimidine phosphate kinases	YPR121W|putative phosphomethylpyrimidine kinase
MET8	-10.25	-3.35755	7.89e-60	11.92	122.16	Bifunctional dehydrogenase and ferrochelatase	YBR213W|bifunctional precorrin-2 dehydrogenase/sirohydrochlorin ferrochelatase MET8
PHO3	-10.03	-3.32625	5.62e-90	76.61	768.15	Constitutively expressed acid phosphatase similar to Pho5p	YBR092C|phoC
RAD59	-9.82	-3.29572	2.22e-50	15.8	155.12	Protein involved DNA double-strand break repair	YDL059C
SER33	-9.56	-3.25701	1.43e-37	86.79	829.97	3-phosphoglycerate dehydrogenase	YIL074C|phosphoglycerate dehydrogenase SER33
SAM2	-9.24	-3.20789	7.39e-108	95.59	883.12	S-adenosylmethionine synthetase	YDR502C|ETH2|methionine adenosyltransferase SAM2
YJL213W	-8.87	-3.14893	6.99e-60	14.45	128.23	Protein of unknown function that may interact with ribosomes	YJL213W
PET18	-8.77	-3.13258	3.16e-28	49.08	430.44	Protein of unknown function	YCR020C|HIT2
MET32	-8.51	-3.08916	1.05e-33	25.05	213.19	Zinc-finger DNA-binding transcription factor	YDR253C
STR3	-8.35	-3.06178	2.37e-61	16.08	134.35	Peroxisomal cystathionine beta-lyase	YGL184C|cystathionine beta-lyase STR3
YKL068W-A	-7.68	-2.94111	1.11e-46	184.3	1415.48	Putative protein of unknown function	YKL068W-A
ARG4	-7.6	-2.926	3.71e-135	275.95	2096.92	Argininosuccinate lyase	YHR018C|argininosuccinate lyase ARG4
SAM1	-7.35	-2.87774	2.38e-129	163.57	1201.8	S-adenosylmethionine synthetase	YLR180W|ETH10|methionine adenosyltransferase SAM1
CYS3	-7.31	-2.86987	3.97e-72	100.22	732.73	Cystathionine gamma-lyase	YAL012W|CYI1|FUN35|STR1|cystathionine gamma-lyase CYS3
RMD6	-7.09	-2.82579	3.91e-24	23.12	163.86	Protein required for sporulation	YEL072W
BNA3	-7.07	-2.82171	9.2e-36	55.19	390.02	Kynurenine aminotransferase	YJL060W
MET22	-6.84	-2.774	1.64e-49	82.97	567.65	Bisphosphate-3'-nucleotidase	YOL064C|HAL2
YMR265C	-6.67	-2.73769	3.84e-25	8.95	59.7	Putative protein of unknown function	YMR265C
FIT3	-6.38	-2.67356	9.06e-39	595.94	3799.86	Mannoprotein that is incorporated into the cell wall	YOR383C
MET28	-6.36	-2.66903	1.84e-39	82.38	523.82	bZIP transcriptional activator in the Cbf1p-Met4p-Met28p complex	YIR017C
MUP3	-6.24	-2.64155	3.48e-20	20.8	129.89	Low affinity methionine permease	YHL036W
SNZ1	-6.06	-2.59932	1.03e-206	204.83	1241.87	Protein involved in vitamin B6 biosynthesis	YMR096W
NDJ1	-6	-2.58496	2.21e-08	3.29	19.77	Meiosis-specific telomere protein	YOL104C|TAM1
THI2	-5.89	-2.55827	4.32e-91	41.27	242.91	Transcriptional activator of thiamine biosynthetic genes	YBR240C|PHO6|phoF
ARG3	-5.8	-2.53605	8.18e-159	71.6	414.96	Ornithine carbamoyltransferase	YJL088W|argF|ornithine carbamoyltransferase
ENB1	-5.72	-2.51602	7e-47	21.33	122.11	Endosomal ferric enterobactin transporter	YOL158C|ARN4
ARG1	-5.71	-2.51349	0	259.62	1482.12	Arginosuccinate synthetase	YOL058W|ARG10|argininosuccinate synthase
GCV1	-5.68	-2.50589	6.15e-135	88.67	503.46	T subunit of the mitochondrial glycine decarboxylase complex	YDR019C|GSD1|glycine decarboxylase subunit T
YNL018C	-5.54	-2.46989	7.99e-05	1.99	11.03	Putative protein of unknown function	YNL018C
TPO2	-5.46	-2.4489	1.64e-67	33.23	181.52	Polyamine transporter of the major facilitator superfamily	YGR138C
THI20	-5.39	-2.43029	2.57e-35	116.99	630.6	Trifunctional enzyme of thiamine biosynthesis, degradation and salvage	YOL055C|trifunctional hydroxymethylpyrimidine kinase/phosphomethylpyrimidine kinase/thiaminase
WSC4	-4.85	-2.27798	9.2e-55	32.68	158.58	Endoplasmic reticulum (ER) membrane protein	YHL028W|YFW1|YHC8
AQY2	-4.84	-2.27501	5.21e-14	8.1	39.21	Water channel that mediates water transport across cell membranes	YLL052C
YHI9	-4.79	-2.26003	5.4e-75	45.9	219.86	Protein of unknown function	YHR029C
YLL053C	-4.67	-2.22342	3.67e-15	9.38	43.75	Putative protein	YLL053C
SST2	-4.66	-2.22033	5.78e-14	8.6	40.12	GTPase-activating protein for Gpa1p	YLR452C
ARI1	-4.61	-2.20477	2.4e-31	20.27	93.34	NADPH-dependent aldehyde reductase	YGL157W|carbonyl reductase (NADPH-dependent) ARI1
ARG7	-4.52	-2.17632	1.28e-169	122.63	554.29	Mitochondrial ornithine acetyltransferase	YMR062C|ECM40|glutamate N-acetyltransferase
MUP1	-4.51	-2.17313	4.45e-70	87.68	395.69	High affinity methionine permease	YGR055W
YJR005C-A	-4.51	-2.17313	0.000125	2.67	12.04	Putative protein of unknown function	YJR005C-A
ARG5,6	-4.42	-2.14405	3.11e-120	84.81	375.03	Acetylglutamate kinase and N-acetyl-gamma-glutamyl-phosphate reductase	YER069W|bifunctional acetylglutamate kinase/N-acetyl-gamma-glutamyl-phosphate reductase
GCV2	-4.41	-2.14078	4.3e-49	34.57	152.33	P subunit of the mitochondrial glycine decarboxylase complex	YMR189W|GSD2|glycine decarboxylase subunit P
LYS1	-4.4	-2.1375	1.42e-113	80.76	355.43	Saccharopine dehydrogenase (NAD+, L-lysine-forming)	YIR034C|saccharopine dehydrogenase (NAD+, L-lysine-forming)
FCY22	-4.39	-2.13422	1.43e-12	8.54	37.53	Putative purine-cytosine permease	YER060W-A
TMT1	-4.39	-2.13422	1.27e-111	79.72	349.97	Trans-aconitate methyltransferase	YER175C|TAM1
ARN1	-4.36	-2.12433	6.97e-39	27.77	121.13	ARN family transporter for siderophore-iron chelates	YHL040C
MET13	-4.33	-2.11437	8.25e-46	33.24	143.92	Major isozyme of methylenetetrahydrofolate reductase	YGL125W|MET11|MRPL45|methylenetetrahydrofolate reductase (NAD(P)H) MET13
FET3	-4.33	-2.11437	9.84e-32	90.8	392.94	Ferro-O2-oxidoreductase	YMR058W
YHR112C	-4.27	-2.09424	6.81e-42	101.37	432.5	Protein of unknown function	YHR112C|putative cystathionine beta-lyase
AGA1	-4.23	-2.08066	5.25e-13	9.49	40.1	Anchorage subunit of a-agglutinin of a-cells	YNR044W
YIL163C	-4.22	-2.07724	2.23e-06	4.36	18.43	Protein of unknown function	YIL163C
NIT1	-4.21	-2.07382	4.62e-42	32.08	135.02	Nitrilase	YIL164C
YPL264C	-4.18	-2.0635	1.46e-22	17.2	71.88	Putative membrane protein of unknown function	YPL264C
MIG2	-4.13	-2.04614	3.86e-21	25.49	105.27	Zinc finger transcriptional repressor	YGL209W|MLZ1
YLR179C	-4.07	-2.02503	0	633.35	2579.33	Protein of unknown function with similarity to Tfs1p	YLR179C
FIT2	-4.06	-2.02148	9.63e-44	447.94	1819.92	Mannoprotein that is incorporated into the cell wall	YOR382W
SNO1	-4.06	-2.02148	3.87e-37	30.25	122.68	Protein of unconfirmed function	YMR095C
CPA2	-4.04	-2.01436	2.6e-87	72.42	292.5	Large subunit of carbamoyl phosphate synthetase	YJR109C|carbamoyl-phosphate synthase (glutamine-hydrolyzing) CPA2
STD1	-4.02	-2.0072	2.15e-27	22.53	90.6	Protein involved in control of glucose-regulated gene expression	YOR047C|MSN3|SFS3
HXT4	-4.01	-2.0036	7.98e-17	13.72	54.99	High-affinity glucose transporter	YHR092C|LGT1|RAG1
SAM3	-3.95	-1.98185	1.9e-147	127.75	504.95	High-affinity S-adenosylmethionine permease	YPL274W
SHM2	-3.95	-1.98185	9.85e-126	357.23	1410.27	Cytosolic serine hydroxymethyltransferase	YLR058C|SHMT2|glycine hydroxymethyltransferase SHM2
HOM3	-3.95	-1.98185	4.63e-188	163.59	645.59	Aspartate kinase (L-aspartate 4-P-transferase)	YER052C|BOR1|SIL4|THR3|aspartate kinase
YAR009C	-3.94	-1.9782	9.39e-05	3.53	13.89	Retrotransposon TYA Gag and TYB Pol genes	YAR009C|YARCTyB1-1|truncated gag-pol fusion protein
YEL073C	-3.92	-1.97085	4.54e-38	59.98	235.12	Putative protein of unknown function	YEL073C
GSH1	-3.82	-1.93357	4.67e-36	32.86	125.53	Gamma glutamylcysteine synthetase	YJL101C|glutamate--cysteine ligase
SIT1	-3.79	-1.9222	2.16e-55	63.41	240.34	Ferrioxamine B transporter	YEL065W|ARN3
GRX8	-3.76	-1.91073	3.47e-17	40.44	151.92	Glutaredoxin that employs a dithiol mechanism of catalysis	YLR364W|glutathione-disulfide reductase GRX8
YIL165C	-3.73	-1.89918	7.77e-39	37.2	138.57	Putative protein of unknown function	YIL165C
MF(ALPHA)2	-3.66	-1.87184	2.14e-17	16.92	61.89	Mating pheromone alpha-factor, made by alpha cells	YGL089C
YOR032W-A	-3.58	-1.83996	0.000746	3.27	11.71	Protein of unknown function	YOR032W-A
YLR227W-B	-3.57	-1.83592	1.29e-08	8.39	29.98	Retrotransposon TYA Gag and TYB Pol genes	YLR227W-B|gag-pol fusion protein
SAG1	-3.57	-1.83592	2.2e-28	29.44	105	Alpha-agglutinin of alpha-cells	YJR004C|AG(ALPHA)1
YJR027W	-3.54	-1.82375	0.000607	3.45	12.21	Retrotransposon TYA Gag and TYB Pol genes	YJR027W|gag-pol fusion protein
MCH4	-3.48	-1.79909	1.29e-40	44.68	155.31	Protein with similarity to mammalian monocarboxylate permeases	YOL119C
IMD2	-3.47	-1.79494	5.94e-19	68.94	239.45	Inosine monophosphate dehydrogenase	YHR216W|IMP dehydrogenase IMD2|PUR5
YMR045C	-3.47	-1.79494	8.78e-11	11.34	39.36	Retrotransposon TYA Gag and TYB Pol genes	YMR045C|gag-pol fusion protein
CYS4	-3.47	-1.79494	4.01e-142	248.27	861.16	Cystathionine beta-synthase	YGR155W|NHS5|STR4|VMA41|cystathionine beta-synthase CYS4
ZRT2	-3.45	-1.7866	3.83e-139	219.7	758.3	Low-affinity zinc transporter of the plasma membrane	YLR130C|low-affinity Zn(2+) transporter ZRT2
TRP4	-3.44	-1.78241	7.19e-93	127.87	440.02	Anthranilate phosphoribosyl transferase	YDR354W|anthranilate phosphoribosyltransferase
MMP1	-3.41	-1.76977	9.29e-17	18.78	63.98	High-affinity S-methylmethionine permease	YLL061W
MFA2	-3.4	-1.76553	3.92e-09	9.91	33.65	Mating pheromone a-factor	YNL145W
ODC2	-3.39	-1.76129	6.81e-53	61.36	208.23	Mitochondrial inner membrane transporter	YOR222W
YDR261C-D	-3.38	-1.75702	0.000441	3.94	13.35	Retrotransposon TYA Gag and TYB Pol genes	YDR261C-D|gag-pol fusion protein
UGA3	-3.38	-1.75702	3.46e-50	58.79	198.5	Transcriptional activator for GABA-dependent induction of GABA genes	YDL170W
SDT1	-3.36	-1.74846	2.97e-32	37.88	127.29	Pyrimidine nucleotidase	YGL224C|SSM1
GTO1	-3.35	-1.74416	1.1e-20	24.14	80.94	Omega-class glutathione transferase	YGR154C
SPO22	-3.35	-1.74416	5.28e-08	8.82	29.54	Meiosis-specific protein essential for chromosome synapsis	YIL073C|ZIP4
AMN1	-3.33	-1.73552	1.2e-61	74.32	247.78	Protein required for daughter cell separation	YBR158W|CST13|ICS4
SIP4	-3.33	-1.73552	8.89e-06	6.19	20.6	C6 zinc cluster transcriptional activator	YJL089W
HIS1	-3.31	-1.72683	2.51e-194	239.73	793.36	ATP phosphoribosyltransferase	YER055C|ATP phosphoribosyltransferase
YGL117W	-3.3	-1.72247	2.12e-181	271.05	895.51	Putative protein of unknown function	YGL117W
QDR2	-3.3	-1.72247	1.33e-81	100.56	332.18	Plasma membrane transporter of the major facilitator superfamily	YIL121W
TRP3	-3.3	-1.72247	2.23e-71	88.02	290.52	Indole-3-glycerol-phosphate synthase	YKL211C|bifunctional anthranilate synthase/indole-3-glycerol-phosphate synthase
SMF3	-3.29	-1.71809	4.3e-31	45.88	150.99	Putative divalent metal ion transporter involved in iron homeostasis	YLR034C|putative divalent metal ion transporter SMF3
RIB5	-3.28	-1.7137	2.53e-162	203.48	668.06	Riboflavin synthase	YBR256C|riboflavin synthase
YCT1	-3.27	-1.70929	7.67e-21	29.73	97.33	High-affinity cysteine-specific transporter	YLL055W
SER1	-3.26	-1.70487	2.66e-180	254.05	828.05	3-phosphoserine aminotransferase	YOR184W|ADE9|O-phospho-L-serine:2-oxoglutarate transaminase
PMU1	-3.26	-1.70487	8.07e-34	42.49	138.32	Putative phosphomutase	YKL128C
MIG3	-3.25	-1.70044	1.9e-08	9.96	32.38	Transcriptional regulator	YER028C
DLD3	-3.23	-1.69153	2.09e-214	932.04	3007.12	D-lactate dehydrogenase	YEL071W
DUR3	-3.22	-1.68706	8.98e-09	10.61	34.16	Plasma membrane transporter for both urea and polyamines	YHL016C
FMP23	-3.2	-1.67807	4.86e-32	41.68	133.42	Putative protein of unknown function	YBR047W
YNL284C-B	-3.19	-1.67356	1.06e-13	17.43	55.64	Retrotransposon TYA Gag and TYB Pol genes	YNL284C-B|gag-pol fusion protein
MHT1	-3.17	-1.66448	1.72e-16	21.54	68.23	S-methylmethionine-homocysteine methyltransferase	YLL062C
YML018C	-3.1	-1.63227	3.03e-58	81.91	254.05	Protein of unknown function	YML018C
YDR170W-A	-3.1	-1.63227	1.75e-22	31.15	96.48	Retrotransposon TYA Gag gene	YDR170W-A|gag protein
FMO1	-3.09	-1.62761	1.15e-20	28.64	88.59	Flavin-containing monooxygenase	YHR176W
PAU4	-3.08	-1.62293	1.33e-06	8.5	26.2	Member of the seripauperin multigene family	YLR461W
IES5	-3.06	-1.61353	3.96e-66	96.02	293.72	Protein that associates with the INO80 chromatin remodeling complex	YER092W
LYS20	-3.06	-1.61353	3.85e-74	269.19	822.59	Homocitrate synthase isozyme	YDL182W|homocitrate synthase LYS20
SEO1	-3.04	-1.60407	1.94e-09	16.29	49.49	Putative permease	YAL067C
PMP2	-3.02	-1.59455	3.21e-79	118.45	357.84	Proteolipid associated with plasma membrane H(+)-ATPase (Pma1p)	YEL017C-A
PHO84	-3.02	-1.59455	9.32e-19	27.39	82.65	High-affinity inorganic phosphate (Pi) transporter	YML123C|phoT
YCR100C	-3.01	-1.58976	3.66e-07	9.79	29.5	Putative protein of unknown function	YCR100C
HMS2	-3	-1.58496	2.53e-16	24.08	72.16	Protein with similarity to heat shock transcription factors	YJR147W
STE3	-2.99	-1.58015	1.05e-18	27.83	83.28	Receptor for a factor pheromone	YKL178C|DAF2
LEU4	-2.98	-1.57531	3.71e-214	333.17	991.31	Alpha-isopropylmalate synthase (2-isopropylmalate synthase)	YNL104C|2-isopropylmalate synthase LEU4
DAN1	-2.96	-1.5656	2.35e-81	685.64	2032.72	Cell wall mannoprotein	YJR150C|CCW13
THI7	-2.96	-1.5656	1.71e-85	284.91	843.64	Plasma membrane transporter responsible for the uptake of thiamine	YLR237W|THI10
YJR111C	-2.96	-1.5656	2.84e-40	62.7	185.39	Putative protein of unknown function	YJR111C
TEA1	-2.93	-1.5509	9.77e-16	24.43	71.54	Ty1 enhancer activator involved in Ty enhancer-mediated transcription	YOR337W
MNN4	-2.92	-1.54597	1.49e-18	29.2	85.23	Putative positive regulator of mannosylphosphate transferase Mnn6p	YKL201C|YKL200C
TPN1	-2.91	-1.54102	9.66e-34	54.15	157.78	Plasma membrane pyridoxine (vitamin B6) transporter	YGL186C
LEU1	-2.91	-1.54102	1.22e-189	309.46	901.54	Isopropylmalate isomerase	YGL009C|3-isopropylmalate dehydratase LEU1
DUG3	-2.9	-1.53605	7.95e-24	38.27	111.07	Component of glutamine amidotransferase (GATase II)	YNL191W|glutamine amidotransferase subunit DUG3
YOR302W	-2.9	-1.53605	1.87e-100	164.85	478.4	CPA1 uORF	YOR302W
BSC5	-2.88	-1.52607	3.57e-10	16	46.03	Protein of unknown function	YNR069C|BUL3
GGC1	-2.87	-1.52105	2.43e-55	92.95	266.45	Mitochondrial GTP/GDP transporter	YDL198C|SHM1|YHM1
ADE3	-2.85	-1.51096	8.24e-121	207.83	591.32	Cytoplasmic trifunctional enzyme C1-tetrahydrofolate synthase	YGR204W|trifunctional formate-tetrahydrofolate ligase/methenyltetrahydrofolate cyclohydrolase/methylenetetrahydrofolate dehydrogenase ADE3
IDP1	-2.83	-1.5008	9.53e-58	142.67	404.05	Mitochondrial NADP-specific isocitrate dehydrogenase	YDL066W|isocitrate dehydrogenase (NADP(+)) IDP1
ZRT3	-2.82	-1.4957	2.97e-59	191.05	539.64	Vacuolar membrane zinc transporter	YKL175W|Zn(2+) transporter ZRT3
PRM5	-2.82	-1.4957	2.04e-26	45.59	128.46	Pheromone-regulated protein, predicted to have 1 transmembrane segment	YIL117C
ORT1	-2.82	-1.4957	5.21e-24	41.38	116.55	Ornithine transporter of the mitochondrial inner membrane	YOR130C|ARG11
YMC2	-2.81	-1.49057	5.28e-33	57.6	161.87	Putative mitochondrial inner membrane transporter	YBR104W
URA4	-2.76	-1.46467	1.09e-29	53.81	148.7	Dihydroorotase	YLR420W|dihydroorotase
THI72	-2.76	-1.46467	3.22e-10	17.79	49.04	Transporter of thiamine or related compound	YOR192C
ASN1	-2.75	-1.45943	1.34e-118	221.02	608	Asparagine synthetase	YPR145W|asparagine synthase (glutamine-hydrolyzing) 1
EST3	-2.74	-1.45418	1.28e-21	39.58	108.58	Component of the telomerase holoenzyme	YIL009C-A
FTR1	-2.73	-1.4489	1.27e-24	440.82	1204.57	High affinity iron permease	YER145C
FUS1	-2.73	-1.4489	1.74e-07	12.93	35.32	Membrane protein localized to the shmoo tip	YCL027W
URA1	-2.72	-1.44361	3.15e-102	234.67	639.37	Dihydroorotate dehydrogenase	YKL216W|dihydroorotate dehydrogenase
YOL107W	-2.72	-1.44361	1.27e-05	9.42	25.64	Putative protein of unknown function	YOL107W
OPT1	-2.7	-1.43296	4.92e-08	14.37	38.81	Proton-coupled oligopeptide transporter of the plasma membrane	YJL212C|GSH11|HGT1
YCR101C	-2.69	-1.42761	6.22e-05	8.34	22.42	Putative protein of unknown function	YCR101C
HIS3	-2.68	-1.42223	9.4e-36	8023.97	21512.7	Imidazoleglycerol-phosphate dehydratase	YOR202W|HIS10|HIS8|imidazoleglycerol-phosphate dehydratase HIS3
SUL1	-2.67	-1.41684	1.4e-09	30.83	82.45	High affinity sulfate permease of the SulP anion transporter family	YBR294W|SFP2
POP1	-2.67	-1.41684	8.87e-17	32.6	86.98	Subunit of both RNase MRP and nuclear RNase P	YNL221C
AAD14	-2.66	-1.41143	3.58e-18	35.55	94.69	Putative aryl-alcohol dehydrogenase	YNL331C
GCV3	-2.65	-1.40599	2.99e-102	415.94	1102.87	H subunit of the mitochondrial glycine decarboxylase complex	YAL044C|glycine decarboxylase subunit H
OAC1	-2.65	-1.40599	3.72e-93	191.83	507.45	Mitochondrial inner membrane transporter	YKL120W
YCR099C	-2.64	-1.40054	4.34e-07	13.19	34.86	Putative protein of unknown function	YCR099C
ADH5	-2.64	-1.40054	2.48e-39	125.19	330.19	Alcohol dehydrogenase isoenzyme V	YBR145W|alcohol dehydrogenase ADH5
THI21	-2.62	-1.38957	6.58e-08	29.92	78.43	Hydroxymethylpyrimidine (HMP) and HMP-phosphate kinase	YPL258C|bifunctional hydroxymethylpyrimidine kinase/phosphomethylpyrimidine kinase
DSE2	-2.61	-1.38405	2.84e-96	203.19	531.1	Daughter cell-specific secreted protein with similarity to glucanases	YHR143W
RIB4	-2.61	-1.38405	7.6e-205	500.06	1305.45	Lumazine synthase (DMRL synthase)	YOL143C|lumazine synthase RIB4
HIS5	-2.6	-1.37851	3.8e-55	183.18	475.64	Histidinol-phosphate aminotransferase	YIL116W|histidinol-phosphate transaminase
CPA1	-2.59	-1.37295	2.86e-159	431.75	1118.59	Small subunit of carbamoyl phosphate synthetase	YOR303W|carbamoyl-phosphate synthase (glutamine-hydrolyzing) CPA1
YDR541C	-2.58	-1.36737	3.66e-31	67.04	172.92	Putative dihydrokaempferol 4-reductase	YDR541C|carbonyl reductase (NADPH-dependent)
THI6	-2.58	-1.36737	1.8e-30	65.55	169.05	Thiamine-phosphate diphosphorylase and hydroxyethylthiazole kinase	YPL214C|bifunctional hydroxyethylthiazole kinase/thiamine-phosphate diphosphorylase
KAR4	-2.57	-1.36177	2.29e-11	23.75	61.02	Transcription factor required for response to pheromones	YCL055W
POS5	-2.57	-1.36177	2.37e-16	34.95	89.73	Mitochondrial NADH kinase	YPL188W
YBL005W-B	-2.53	-1.33914	1.61e-08	18.29	46.31	Retrotransposon TYA Gag and TYB Pol genes	YBL005W-B|gag-pol fusion protein
PCL5	-2.52	-1.33342	9.07e-44	315.88	796.69	Cyclin	YHR071W
ATM1	-2.52	-1.33342	8.08e-10	21.33	53.74	Mitochondrial inner membrane ATP-binding cassette (ABC) transporter	YMR301C|ATP-binding cassette Fe/S cluster precursor transporter ATM1
YNL024C	-2.52	-1.33342	2.7e-07	15.4	38.79	Putative methyltransferase	YNL024C
SWF1	-2.51	-1.32769	3.98e-13	29.24	73.54	Palmitoyltransferase that acts on transmembrane proteins	YDR126W|PSL10
MPC2	-2.5	-1.32193	0	1368.89	3421.1	Highly conserved subunit of the mitochondrial pyruvate carrier	YHR162W
HIS4	-2.5	-1.32193	1.52e-50	312.58	781.01	Multifunctional enzyme containing phosphoribosyl-ATP pyrophosphatase	YCL030C|trifunctional histidinol dehydrogenase/phosphoribosyl-AMP cyclohydrolase/phosphoribosyl-ATP diphosphatase
HOM6	-2.49	-1.31615	1.87e-30	302.05	750.71	Homoserine dehydrogenase (L-homoserine:NADP oxidoreductase)	YJR139C|THR6|homoserine dehydrogenase
FOL2	-2.48	-1.31034	1.68e-64	155.34	385.25	GTP-cyclohydrolase I	YGR267C|GTP cyclohydrolase I
MCH1	-2.45	-1.29278	2.85e-15	36.61	89.85	Protein with similarity to mammalian monocarboxylate permeases	YDL054C
ARG8	-2.44	-1.28688	1.25e-18	45.55	111.28	Acetylornithine aminotransferase	YOL140W|acetylornithine transaminase
NUT2	-2.44	-1.28688	6.83e-16	38.65	94.42	Subunit of the RNA polymerase II mediator complex	YPR168W|MED10
CAF16	-2.43	-1.28096	7.44e-32	80.03	194.57	Part of evolutionarily-conserved CCR4-NOT regulatory complex	YFL028C|putative ATP-binding cassette family ATPase CAF16
YNL234W	-2.38	-1.25096	1.81e-06	15.67	37.28	Protein of unknown function with similarity to globins	YNL234W
COG1	-2.38	-1.25096	2.19e-12	31.99	76.02	Essential component of the conserved oligomeric Golgi complex	YGL223C|COD3|LDB11|SEC36
HOM2	-2.37	-1.24489	4.23e-113	308.05	731.03	Aspartic beta semi-aldehyde dehydrogenase	YDR158W|THR2|aspartate-semialdehyde dehydrogenase
SCW11	-2.35	-1.23266	6.47e-44	121.42	285.65	Cell wall protein with similarity to glucanases	YGL028C
ARG2	-2.34	-1.22651	7e-09	23.22	54.44	Acetylglutamate synthase (glutamate N-acetyltransferase)	YJL071W|HRB574|acetyl-CoA:L-glutamate N-acetyltransferase
AAC3	-2.34	-1.22651	7.4e-17	46.15	108.05	Mitochondrial inner membrane ADP/ATP translocator	YBR085W|ANC3
BAT1	-2.34	-1.22651	1.59e-144	458.09	1071.62	Mitochondrial branched-chain amino acid (BCAA) aminotransferase	YHR208W|ECA39|TWT1|branched-chain-amino-acid transaminase BAT1
YAT2	-2.34	-1.22651	1.05e-24	68.69	160.6	Carnitine acetyltransferase	YER024W|carnitine O-acetyltransferase YAT2
YJL218W	-2.34	-1.22651	0.000183	10.66	24.91	Putative acetyltransferase	YJL218W|acetyltransferase
BUD16	-2.33	-1.22033	7.21e-18	49.78	115.9	Putative pyridoxal kinase	YEL029C|putative pyridoxal kinase BUD16
CTF13	-2.32	-1.21412	0.0001	11.68	27.09	Subunit of the CBF3 complex	YMR094W|CBF3C
EXG2	-2.32	-1.21412	2.83e-10	28.14	65.18	Exo-1,3-beta-glucanase	YDR261C
SKP2	-2.31	-1.20789	1.3e-06	17.36	40.17	F-box protein of unknown function	YNL311C|putative SCF ubiquitin ligase complex subunit SKP2
GIC2	-2.31	-1.20789	1.48e-16	46.9	108.45	Redundant rho-like GTPase Cdc42p effector	YDR309C
TRP5	-2.31	-1.20789	1.77e-51	150.19	346.89	Tryptophan synthase	YGL026C|tryptophan synthase TRP5
MET30	-2.31	-1.20789	4.92e-26	75.04	173.3	F-box protein containing five copies of the WD40 motif	YIL046W|ZRG11
STR2	-2.3	-1.20163	1.74e-16	47.26	108.8	Cystathionine gamma-synthase, converts cysteine into cystathionine	YJR130C
RGS2	-2.29	-1.19535	8.85e-08	36.67	84.01	Negative regulator of glucose-induced cAMP signaling	YOR107W
MPC54	-2.28	-1.18903	0.00052	10.01	22.82	Component of the meiotic outer plaque	YOR177C
YCR102C	-2.27	-1.18269	0.000334	10.78	24.44	Putative protein of unknown function	YCR102C
TIS11	-2.27	-1.18269	1.4e-13	127.72	289.36	mRNA-binding protein expressed during iron starvation	YLR136C|CTH2
PDE1	-2.25	-1.16993	3.26e-23	71.91	161.78	Low-affinity cyclic AMP phosphodiesterase	YGL248W
HIS2	-2.24	-1.1635	2.16e-17	54.05	121.09	Histidinolphosphatase	YFR025C|histidinol-phosphatase
REE1	-2.24	-1.1635	1.37e-35	113.02	252.93	Cytoplasmic protein involved in the regulation of enolase (ENO1)	YJL217W
YBR012W-B	-2.23	-1.15704	0.00022	11.86	26.5	Retrotransposon TYA Gag and TYB Pol genes	YBR012W-B|gag-pol fusion protein
ALD5	-2.23	-1.15704	1.34e-48	156.49	349.65	Mitochondrial aldehyde dehydrogenase	YER073W|aldehyde dehydrogenase (NAD(P)(+)) ALD5
PHM8	-2.22	-1.15056	2.61e-21	68.29	151.74	Lysophosphatidic acid (LPA) phosphatase, nucleotidase	YER037W
ADE17	-2.22	-1.15056	2.93e-20	230.38	510.66	Enzyme of 'de novo' purine biosynthesis	YMR120C|bifunctional phosphoribosylaminoimidazolecarboxamide formyltransferase/IMP cyclohydrolase ADE17
ZPS1	-2.21	-1.14405	1.55e-30	7736.85	17129.5	Putative GPI-anchored protein	YOL154W
HBN1	-2.21	-1.14405	3.73e-07	21.55	47.7	Protein of unknown function	YCL026C-B|YCL027C-A
YBL100W-B	-2.21	-1.14405	0.000746	10.49	23.14	Retrotransposon TYA Gag and TYB Pol genes	YBL100W-B|TY2B_B|YBL101W-B|gag-pol fusion protein
HIS7	-2.2	-1.1375	1.52e-29	97.97	215.78	Imidazole glycerol phosphate synthase	YBR248C|imidazoleglycerol-phosphate synthase
UTR2	-2.2	-1.1375	8.96e-17	55.08	121.05	Chitin transglycosylase	YEL040W|CRH2
RSB1	-2.19	-1.13093	2.31e-10	33.46	73.25	Suppressor of sphingoid LCB sensitivity of an LCB-lyase mutation	YOR049C|phospholipid-translocating ATPase RSB1
FRE5	-2.19	-1.13093	2.08e-08	26.73	58.46	Putative ferric reductase with similarity to Fre2p	YOR384W
GPI19	-2.18	-1.12433	0.000412	11.79	25.69	Subunit of GPI-GlcNAc transferase involved in synthesis of GlcNAc-PI	YDR437W
CIA2	-2.17	-1.1177	3.48e-18	62.05	134.78	Component of cytosolic iron-sulfur protein assembly (CIA) machinery	YHR122W
FMS1	-2.17	-1.1177	7.21e-15	50.71	109.87	Polyamine oxidase	YMR020W|polyamine oxidase
ISU2	-2.17	-1.1177	1.23e-43	168.62	365.23	Protein required for synthesis of iron-sulfur proteins	YOR226C|NUA2
PRM1	-2.16	-1.11103	7.68e-06	18.31	39.63	Pheromone-regulated multispanning membrane protein	YNL279W
DSE1	-2.16	-1.11103	7.96e-40	140.27	303.41	Daughter cell-specific protein	YER124C
THI80	-2.16	-1.11103	5.4e-10	33.71	72.68	Thiamine pyrophosphokinase	YOR143C|thiamine diphosphokinase
RPI1	-2.15	-1.10434	9.83e-15	51.59	110.79	Transcription factor, allelic differences between S288C and Sigma1278b	YIL119C
YLR042C	-2.15	-1.10434	2.23e-09	31.85	68.39	Protein of unknown function	YLR042C
COS6	-2.15	-1.10434	4.63e-21	125.43	269.29	Protein of unknown function	YGR295C
MXR1	-2.15	-1.10434	1.37e-18	65.93	141.43	Methionine-S-sulfoxide reductase	YER042W|MSRA
CHO2	-2.14	-1.09761	8.53e-06	18.85	40.3	Phosphatidylethanolamine methyltransferase (PEMT)	YGR157W|PEM1|phosphatidylethanolamine N-methyltransferase
YHL044W	-2.13	-1.09085	1.39e-10	37.1	79.1	Putative integral membrane protein	YHL044W
IRC4	-2.13	-1.09085	1.82e-07	25.42	54.12	Putative protein of unknown function	YDR540C
RTC4	-2.13	-1.09085	2.05e-31	155.65	331.05	Protein of unknown function	YNL254C
YNR068C	-2.13	-1.09085	1.95e-08	29.27	62.2	Putative protein of unknown function	YNR068C|BUL3
ARO8	-2.12	-1.08406	2.52e-43	161.73	343.41	Aromatic aminotransferase I	YGL202W|bifunctional 2-aminoadipate transaminase/aromatic-amino-acid:2-oxoglutarate transaminase
YDL085C-A	-2.12	-1.08406	6.79e-20	85.88	182.15	Putative protein of unknown function	YDL085C-A
PGM1	-2.12	-1.08406	1.75e-07	25.87	54.81	Phosphoglucomutase, minor isoform	YKL127W|phosphoglucomutase PGM1
YIR018C-A	-2.12	-1.08406	9.08e-05	15.46	32.72	Putative protein of unknown function	YIR018C-A
YJL160C	-2.11	-1.07724	0.000243	13.96	29.43	Putative protein of unknown function	YJL160C
BAP3	-2.11	-1.07724	4e-29	110.34	232.62	Amino acid permease	YDR046C|PAP1
MAL13	-2.1	-1.07039	0.000112	15.39	32.38	MAL-activator protein	YGR288W|MALR
SUN4	-2.1	-1.07039	1.82e-30	116.64	245.14	Cell wall protein related to glucanases	YNL066W|SCW3
LYS21	-2.08	-1.05658	5.61e-50	198.24	413.12	Homocitrate synthase isozyme	YDL131W|homocitrate synthase LYS21
FRD1	-2.07	-1.04963	4.5e-35	140.32	291.1	Soluble fumarate reductase	YEL047C|FRDS1
YJR146W	-2.07	-1.04963	3.43e-05	18.28	37.89	Protein of unknown function	YJR146W
SRY1	-2.07	-1.04963	1.8e-12	48.31	100.12	3-hydroxyaspartate dehydratase	YKL218C|threo-3-hydroxy-L-aspartate ammonia-lyase SRY1
SOL3	-2.06	-1.04264	4.56e-29	117.68	242.93	6-phosphogluconolactonase	YHR163W|6-phosphogluconolactonase SOL3
MRH1	-2.06	-1.04264	4.58e-71	404.69	834.65	Protein that localizes primarily to the plasma membrane	YDR033W
PAN5	-2.06	-1.04264	8.02e-11	42.48	87.42	2-dehydropantoate 2-reductase	YHR063C|2-dehydropantoate 2-reductase PAN5
CHL4	-2.05	-1.03562	0.000156	16.16	33.08	Outer kinetochore protein required for chromosome stability	YDR254W|CTF17|MCM17
NRK1	-2.04	-1.02857	2.87e-06	23.83	48.66	Nicotinamide riboside kinase	YNL129W|ribosylnicotinamide kinase
YAP1801	-2.04	-1.02857	2.35e-18	76.03	155.24	Protein of the AP180 family, involved in clathrin cage assembly	YHR161C
GAP1	-2.03	-1.02148	8.44e-07	26.72	54.2	General amino acid permease	YKR039W
YHR210C	-2.03	-1.02148	3.72e-05	19.52	39.55	Putative aldose 1-epimerase superfamily protein	YHR210C|aldose 1-epimerase superfamily protein
AKR1	-2.02	-1.01436	7.9e-17	71.45	144.66	Palmitoyl transferase involved in protein palmitoylation	YDR264C
AUS1	-2.02	-1.01436	4.78e-25	115.07	232.89	Plasma membrane sterol transporter of the ATP-binding cassette family	YOR011W|ATP-binding cassette sterol transporter AUS1
HPF1	-2.02	-1.01436	4.31e-13	145.23	293.79	Haze-protective mannoprotein	YOL155C
ORC5	-2.01	-1.0072	0.000599	14.5	29.14	Subunit of the origin recognition complex (ORC)	YNL261W|origin recognition complex subunit 5
YGK3	-2.01	-1.0072	9.51e-07	27.47	55.1	Protein kinase related to mammalian GSK-3 glycogen synthase kinases	YOL128C
YAP5	-2	-1	2.74e-11	48.65	97.39	Basic leucine zipper (bZIP) iron-sensing transcription factor	YIR018W
YER084W	2	1	3.27e-06	50.36	25.14	Protein of unknown function	YER084W
ZEO1	2.01	1.0072	0	1415.41	705.01	Peripheral membrane protein of the plasma membrane	YOL109W
BGL2	2.01	1.0072	0	2716.82	1349.01	Endo-beta-1,3-glucanase	YGR282C
PBI2	2.02	1.01436	0	1490.16	738.46	Cytosolic inhibitor of vacuolar proteinase B (PRB1)	YNL015W|I2B|IB2|LMA1
FMP21	2.03	1.02148	0	225.31	110.88	Putative protein of unknown function	YBR269C
YNK1	2.04	1.02857	0	533.5	261.93	Nucleoside diphosphate kinase	YKL067W|NDK1|nucleoside diphosphate kinase
ECM13	2.04	1.02857	6.87e-11	93.02	45.62	Non-essential protein of unknown function	YBL043W
NSR1	2.04	1.02857	4.83e-09	766.35	374.81	Nucleolar protein that binds nuclear localization sequences	YGR159C|SHE5
SPR3	2.07	1.04963	4e-05	37.27	17.97	Sporulation-specific homolog of the CDC3/10/11/12 family of genes	YGR059W|septin SPR3
IMA2	2.09	1.0635	0.000688	26.3	12.61	Isomaltase (alpha-1,6-glucosidase/alpha-methylglucosidase)	YOL157C
YET2	2.1	1.07039	1.86e-08	63.81	30.35	Protein of unknown function that may interact with ribosomes	YMR040W
GTT1	2.12	1.08406	0	489.63	231.47	ER associated glutathione S-transferase capable of homodimerization	YIR038C|bifunctional glutathione transferase/peroxidase
LIA1	2.12	1.08406	0	506.57	239.32	Deoxyhypusine hydroxylase	YJR070C|MMD1
YCL012C	2.12	1.08406	7.01e-12	90.83	42.91	Putative protein of unknown function	YCL012C|YCL011C-A
YCL048W-A	2.13	1.09085	6.16e-10	235.53	110.67	Putative protein of unknown function	YCL048W-A
YHR022C	2.13	1.09085	1.19e-07	63.39	29.73	Putative protein of unknown function	YHR022C
NNK1	2.13	1.09085	1.86e-05	37.8	17.73	Protein kinase	YKL171W
YNL194C	2.14	1.09761	0.000154	30.21	14.13	Integral membrane protein	YNL194C
gh1-1	2.16	1.11103	0	2013.08	931.74	Neurospora crassa b-glucosidase gene gh1-1
YLR146W-A	2.16	1.11103	2.36e-13	98.56	45.62	Putative protein of unknown function	YLR146W-A
SPR28	2.16	1.11103	1.88e-05	36.66	16.95	Sporulation-specific homolog of the CDC3/10/11/12 family of genes	YDR218C|septin SPR28
DAL80	2.17	1.1177	2.78e-09	66.16	30.48	Negative regulator of genes in multiple nitrogen degradation pathways	YKR034W|UGA43
ERV2	2.17	1.1177	0	201.18	92.57	Flavin-linked sulfhydryl oxidase localized to the ER lumen	YPR037C
FMP10	2.17	1.1177	5.2e-15	109.46	50.35	Putative protein of unknown function	YER182W
FMP46	2.17	1.1177	0	259	119.12	Putative redox protein containing a thioredoxin fold	YKR049C
COS111	2.18	1.12433	5.22e-05	32.79	15.07	Protein required for antifungal drug ciclopirox olamine resistance	YBR203W
POP6	2.18	1.12433	1.78e-14	106.01	48.7	Subunit of both RNase MRP and nuclear RNase P	YGR030C
YBR255C-A	2.18	1.12433	0	196.82	90.27	Putative protein of unknown function	YBR255C-A
FUI1	2.21	1.14405	5.2e-15	107.75	48.84	High affinity uridine permease, localizes to the plasma membrane	YBL042C
MBR1	2.22	1.15056	1.79e-09	64.42	28.97	Protein involved in mitochondrial functions and stress response	YKL093W
HPT1	2.23	1.15704	0	697.14	312.35	Dimeric hypoxanthine-guanine phosphoribosyltransferase	YDR399W|BRA6|HPRT|hypoxanthine phosphoribosyltransferase
NUM1	2.25	1.16993	8.04e-05	29.34	13.04	Protein required for nuclear migration	YDR150W|PAC12
SED1	2.26	1.17632	0	7096.02	3139.66	Major stress-induced structural GPI-cell wall glycoprotein	YDR077W
ATG34	2.28	1.18903	5.2e-15	100.07	43.94	Receptor protein involved in selective autophagy during starvation	YOL083W|ATG19-B
DOG2	2.28	1.18903	0	226.8	99.32	2-deoxyglucose-6-phosphate phosphatase	YHR043C
KGD1	2.3	1.20163	0	122.36	53.28	Subunit of the mitochondrial alpha-ketoglutarate dehydrogenase complex	YIL125W|OGD1|alpha-ketoglutarate dehydrogenase KGD1
FUR4	2.31	1.20789	2.64e-07	45.06	19.51	Plasma membrane localized uracil permease	YBR021W
CRS5	2.32	1.21412	0	584.85	251.78	Copper-binding metallothionein	YOR031W
HFD1	2.33	1.22033	4.45e-13	83.52	35.87	Hexadecenal dehydrogenase	YMR110C
GDH3	2.33	1.22033	0	325.02	139.41	NADP(+)-dependent glutamate dehydrogenase	YAL062W|FUN51|glutamate dehydrogenase (NADP(+)) GDH3
HSP104	2.34	1.22651	0	380.14	162.28	Disaggregase	YLL026W|chaperone ATPase HSP104
MRK1	2.37	1.24489	0	109.77	46.41	Glycogen synthase kinase 3 (GSK-3) homolog	YDL079C
VID24	2.37	1.24489	0	489.73	206.44	GID Complex regulatory subunit	YBR105C|GID4|glucose-induced degradation complex subunit VID24
MOS1	2.38	1.25096	0	609.36	256.29	Mitochondrial protein essential for proper inner membrane organization	YCL057C-A|MCS10|MIO10
COA2	2.39	1.25701	2.43e-12	74.88	31.31	Cytochrome oxidase assembly factor	YPL189C-A
PMA2	2.4	1.26303	3.9e-13	79.75	33.28	Plasma membrane H+-ATPase	YPL036W|H(+)-exporting P2-type ATPase PMA2
CYT1	2.4	1.26303	0	116.72	48.7	Cytochrome c1	YOR065W|CTC1|YOR29-16|ubiquinol--cytochrome-c reductase catalytic subunit CYT1
MSC1	2.41	1.26903	0	301.7	125.42	Protein of unknown function	YML128C
LSC2	2.42	1.27501	0	293.21	121.28	Beta subunit of succinyl-CoA ligase	YGR244C|succinate--CoA ligase (GDP-forming) subunit beta
GSM1	2.43	1.28096	1.2e-06	37.06	15.25	Putative zinc cluster protein of unknown function	YJL103C
YHR050W-A	2.43	1.28096	4.66e-08	45.86	18.85	Protein of unknown function	YHR050W-A
CWP1	2.44	1.28688	1.4e-10	127.09	52.18	Cell wall mannoprotein that localizes to birth scars of daughter cells	YKL096W|YJU1
YKL050C	2.44	1.28688	0.000792	19.11	7.83	Protein of unknown function	YKL050C
YDR461C-A	2.44	1.28688	0	278.35	113.98	Putative protein of unknown function	YDR461C-A
RRT15	2.46	1.29866	2.8e-06	59.05	24.04	Putative protein of unknown function	YLR162W-A
GLC3	2.46	1.29866	0	249.41	101.48	Glycogen branching enzyme, involved in glycogen accumulation	YEL011W|1,4-alpha-glucan branching enzyme|GHA1
YKL107W	2.46	1.29866	9.47e-05	24.62	10.02	Putative short-chain dehydrogenase/reductase	YKL107W|putative short-chain dehydrogenase/reductase
RPS22B	2.46	1.29866	0	544.5	221.53	Protein component of the small (40S) ribosomal subunit	YLR367W|ribosomal 40S subunit protein S22B
RCK1	2.46	1.29866	0.000923	18.4	7.47	Protein kinase involved in the response to oxidative stress	YGL158W
GUT1	2.48	1.31034	0	145.78	58.89	Glycerol kinase	YHL032C|glycerol kinase
ATP4	2.48	1.31034	0	720.26	290.21	Subunit b of the stator stalk of mitochondrial F1F0 ATP synthase	YPL078C|F1F0 ATP synthase subunit 4|LPF7
ECM12	2.49	1.31615	2.03e-10	58.58	23.57	Putative protein of unknown function	YHR021W-A
PDC6	2.49	1.31615	6.52e-13	73.31	29.41	Minor isoform of pyruvate decarboxylase	YGR087C|indolepyruvate decarboxylase 6
CIR2	2.51	1.32769	1.56e-07	40.36	16.06	Putative ortholog of human ETF-dH	YOR356W
ACH1	2.52	1.33342	0	183.28	72.67	Protein with CoA transferase activity	YBL015W
RTC3	2.52	1.33342	0	288.25	114.25	Protein of unknown function involved in RNA metabolism	YHR087W|HGI1
YCL042W	2.54	1.34483	0	191.5	75.5	Putative protein of unknown function	YCL042W
PNC1	2.54	1.34483	0	1026.22	404.23	Nicotinamidase that converts nicotinamide to nicotinic acid	YGL037C|nicotinamidase
AIM41	2.55	1.3505	0	223.25	87.44	Putative protein of unknown function	YOR215C
YMR31	2.57	1.36177	0	239.94	93.53	Mitochondrial ribosomal protein of the small subunit	YFR049W|mitochondrial 37S ribosomal protein YMR31
ADR1	2.59	1.37295	2.03e-06	32.17	12.42	Carbon source-responsive zinc-finger transcription factor	YDR216W
HXT17	2.6	1.37851	0.000309	19.57	7.52	Hexose transporter	YNR072W
ATP2	2.62	1.38957	0	906.11	346.16	Beta subunit of the F1 sector of mitochondrial F1F0 ATP synthase	YJR121W|F1F0 ATP synthase subunit beta
TRX3	2.63	1.39506	0	202.62	76.99	Mitochondrial thioredoxin	YCR083W
MLS1	2.65	1.40599	4.98e-05	33.53	12.65	Malate synthase, enzyme of the glyoxylate cycle	YNL117W|malate synthase MLS1
YDR034W-B	2.65	1.40599	4.13e-09	45.76	17.25	Predicted tail-anchored plasma membrane protein	YDR034W-B
YOR186W	2.66	1.41143	3.29e-13	67.94	25.55	Putative protein of unknown function	YOR186W
YBR201C-A	2.66	1.41143	0	1261.4	473.72	Putative protein of unknown function	YBR201C-A
MAL31	2.67	1.41684	0	86.94	32.59	Maltose permease	YBR298C|MAL3T|MALT
HYP2	2.67	1.41684	1.78e-14	593.93	222.55	Translation elongation factor eIF-5A	YEL034W|TIF51A|eIF-5A|eIF5A
USV1	2.68	1.42223	0	93.13	34.73	Putative transcription factor containing a C2H2 zinc finger	YPL230W|NSF1
CAT8	2.68	1.42223	9.16e-05	21.56	8.04	Zinc cluster transcriptional activator	YMR280C|DIL1|MSP8
YFL052W	2.69	1.42761	8.7e-05	21.61	8.03	Putative zinc cluster protein that contains a DNA binding domain	YFL052W|ROP1
SPI1	2.7	1.43296	0	675.58	249.76	GPI-anchored cell wall protein involved in weak acid resistance	YER150W
YOR214C	2.71	1.43829	4.43e-07	33.59	12.4	Putative protein of unknown function	YOR214C
ALD6	2.71	1.43829	0	660.71	243.87	Cytosolic aldehyde dehydrogenase	YPL061W|ALD1|aldehyde dehydrogenase (NADP(+)) ALD6
NQM1	2.73	1.4489	0	226.19	82.87	Transaldolase of unknown function	YGR043C|sedoheptulose-7-phosphate:D-glyceraldehyde-3-phosphate transaldolase NQM1
PRX1	2.73	1.4489	0	776.78	284.22	Mitochondrial peroxiredoxin with thioredoxin peroxidase activity	YBL064C
SOR1	2.74	1.45418	4.67e-07	32.85	11.97	Sorbitol dehydrogenase	YJR159W|L-iditol 2-dehydrogenase SOR1|SDH1
TKL2	2.75	1.45943	0	79.15	28.83	Transketolase	YBR117C|transketolase TKL2
RNR2	2.75	1.45943	0	889.04	323.4	Ribonucleotide-diphosphate reductase (RNR), small subunit	YJL026W|CRT6|ribonucleotide-diphosphate reductase subunit RNR2
GLK1	2.75	1.45943	0	1372.65	498.43	Glucokinase	YCL040W|HOR3|glucokinase
MTC7	2.76	1.46467	7.99e-11	77.1	27.96	Protein of unknown function	YEL033W
HSP12	2.77	1.46989	0	3971.37	1433.12	Plasma membrane protein involved in maintaining membrane organization	YFL014W|GLP1|HOR5
IGD1	2.77	1.46989	0	149.33	53.84	Cytoplasmic protein that inhibits Gdb1p glycogen debranching activity	YFR017C
CTT1	2.79	1.48027	0	91.71	32.87	Cytosolic catalase T	YGR088W|SPS101|catalase T
SOR2	2.79	1.48027	6.28e-09	41.57	14.88	Protein of unknown function	YDL246C|L-iditol 2-dehydrogenase SOR2
ERG5	2.8	1.48543	1.13e-08	201.79	72.08	C-22 sterol desaturase	YMR015C|C-22 sterol desaturase|CYP61
GDB1	2.81	1.49057	2.51e-14	68.47	24.35	Glycogen debranching enzyme	YPR184W|bifunctional 4-alpha-glucanotransferase/amylo-alpha-1,6-glucosidase
YIL024C	2.82	1.4957	0	86.42	30.67	Putative protein of unknown function	YIL024C
IZH3	2.82	1.4957	0	289.83	102.67	Membrane protein involved in zinc ion homeostasis	YLR023C
KGD2	2.83	1.5008	0	266.36	94.25	Dihydrolipoyl transsuccinylase	YDR148C|alpha-ketoglutarate dehydrogenase KGD2
STF2	2.84	1.50589	0	928.45	326.54	Protein involved in resistance to dessication stress	YGR008C
SUR1	2.86	1.51602	0	199.18	69.61	Mannosylinositol phosphorylceramide (MIPC) synthase catalytic subunit	YPL057C|BCL21|CSG1|LPE15|mannosylinositol phosphorylceramide synthase catalytic subunit SUR1
YLR154C-G	2.86	1.51602	0	715.74	250.07	Putative protein of unknown function	YLR154C-G
ATP7	2.88	1.52607	0	820.04	284.29	Subunit d of the stator stalk of mitochondrial F1F0 ATP synthase	YKL016C|F1F0 ATP synthase subunit d
LEE1	2.89	1.53107	0	155.6	53.92	Zinc-finger protein of unknown function	YPL054W
ACS1	2.9	1.53605	1.12e-11	52.79	18.19	Acetyl-coA synthetase isoform	YAL054C|FUN44|acetate--CoA ligase 1
YMR114C	2.9	1.53605	0	149.51	51.48	Protein of unknown function	YMR114C
PAU21	2.92	1.54597	5.41e-07	68.87	23.61	Protein of unknown function	YOR394W
VHS1	2.92	1.54597	1.09e-13	61.97	21.22	Cytoplasmic serine/threonine protein kinase	YDR247W
YGL138C	2.94	1.55582	0.000267	21.48	7.31	Putative protein of unknown function	YGL138C
GPX1	2.94	1.55582	0	132.03	44.9	Phospholipid hydroperoxide glutathione peroxidase	YKL026C|glutathione peroxidase GPX1
PAU2	2.99	1.58015	1.95e-08	230.69	77.14	Member of the seripauperin multigene family	YEL049W
ATP5	2.99	1.58015	0	522.47	174.6	Subunit 5 of the stator stalk of mitochondrial F1F0 ATP synthase	YDR298C|F1F0 ATP synthase subunit 5|OSC1
EMI2	3	1.58496	0	275.59	91.75	Non-essential protein of unknown function	YDR516C|putative glucokinase
NDE2	3.02	1.59455	4.96e-14	61.13	20.27	Mitochondrial external NADH dehydrogenase	YDL085W|NADH-ubiquinone reductase (H(+)-translocating) NDE2|NDH2
YER121W	3.02	1.59455	3.08e-10	43.54	14.41	Putative protein of unknown function	YER121W
YER085C	3.04	1.60407	4.59e-08	33.27	10.94	Putative protein of unknown function	YER085C
YFL051C	3.08	1.62293	5.01e-05	19.18	6.24	Putative protein of unknown function	YFL051C
MEF2	3.1	1.63227	0.000413	14.86	4.79	Mitochondrial elongation factor involved in translational elongation	YJL102W
NDE1	3.14	1.65076	5.54e-07	27.25	8.67	Mitochondrial external NADH dehydrogenase	YMR145C|NADH-ubiquinone reductase (H(+)-translocating) NDE1|NDH1
DLD1	3.17	1.66448	0	139.78	44.05	D-lactate dehydrogenase	YDL174C
YNR014W	3.19	1.67356	0	169.56	53.21	Putative protein of unknown function	YNR014W
CYC7	3.21	1.68257	0	256.82	80.09	Cytochrome c isoform 2, expressed under hypoxic conditions	YEL039C
PAU22	3.23	1.69153	1.58e-07	70.05	21.69	Protein of unknown function	YPL282C
ATP1	3.24	1.69599	0	555.03	171.13	Alpha subunit of the F1 sector of mitochondrial F1F0 ATP synthase	YBL099W|F1F0 ATP synthase subunit alpha
ATP20	3.25	1.70044	0	272.42	83.78	Subunit g of the mitochondrial F1F0 ATP synthase	YPR020W|F1F0 ATP synthase subunit g
RPM2	3.26	1.70487	0	66.59	20.45	Protein subunit of mitochondrial RNase P	YML091C
MDH1	3.3	1.72247	0	643.48	195.03	Mitochondrial malate dehydrogenase	YKL085W|malate dehydrogenase MDH1
SPO19	3.31	1.72683	1.67e-09	36.18	10.94	Meiosis-specific prospore protein	YPL130W
GND2	3.31	1.72683	0	125.11	37.74	6-phosphogluconate dehydrogenase (decarboxylating)	YGR256W|phosphogluconate dehydrogenase (decarboxylating) GND2
ATP17	3.32	1.73118	0	836.15	251.54	Subunit f of the F0 sector of mitochondrial F1F0 ATP synthase	YDR377W|F1F0 ATP synthase subunit f
TIM11	3.34	1.73985	0	373.14	111.64	Subunit e of mitochondrial F1F0-ATPase	YDR322C-A|ATP21|F1F0 ATP synthase subunit e
MCR1	3.36	1.74846	0	458.14	136.34	Mitochondrial NADH-cytochrome b5 reductase	YKL150W
QCR2	3.37	1.75275	0	251.51	74.68	Subunit 2 of ubiquinol cytochrome-c reductase (Complex III)	YPR191W|COR2|UCR2|ubiquinol--cytochrome-c reductase subunit 2
STF1	3.38	1.75702	0	903.05	267.45	Protein involved in regulation of the mitochondrial F1F0-ATP synthase	YDL130W-A|AIS2
YHR138C	3.39	1.76129	0	553.36	163.26	Protein of unknown function	YHR138C
ISF1	3.39	1.76129	0	100.38	29.58	Serine-rich, hydrophilic protein	YMR081C|MBR3
XBP1	3.39	1.76129	0	61.44	18.1	Transcriptional repressor	YIL101C
SUT1	3.4	1.76553	0	161.21	47.43	Transcription factor of the Zn(II)2Cys6 family	YGL162W
MAL32	3.4	1.76553	0.000126	15.47	4.54	Maltase (alpha-D-glucosidase)	YBR299W|MAL3S|MALS
PIR3	3.41	1.76977	0	1247.45	365.95	O-glycosylated covalently-bound cell wall protein	YKL163W|CCW8
ATP14	3.44	1.78241	0	698.49	202.89	Subunit h of the F0 sector of mitochondrial F1F0 ATP synthase	YLR295C|F1F0 ATP synthase subunit h
COX6	3.45	1.7866	0	340.24	98.72	Subunit VI of cytochrome c oxidase (Complex IV)	YHR051W|cytochrome c oxidase subunit VI
HSP26	3.49	1.80323	0	5750.34	1649.55	Small heat shock protein (sHSP) with chaperone activity	YBR072W
PAU7	3.51	1.81147	0	167.15	47.67	Member of the seripauperin multigene family	YAR020C
QCR6	3.53	1.81967	0	760.5	215.43	Subunit 6 of the ubiquinol cytochrome-c reductase complex	YFR033C|COR3|UCR6|ubiquinol--cytochrome-c reductase subunit 6
PGM2	3.53	1.81967	2.59e-12	427.41	121.04	Phosphoglucomutase	YMR105C|GAL5|phosphoglucomutase PGM2
MTH1	3.54	1.82375	0	265.11	74.93	Negative regulator of the glucose-sensing signal transduction pathway	YDR277C|BPC1|DGT1|HTR1
QCR9	3.57	1.83592	0	642.22	180.07	Subunit 9 of ubiquinol cytochrome-c reductase (Complex III)	YGR183C|UCR9|ubiquinol--cytochrome-c reductase subunit 9
CYC3	3.58	1.83996	0	360.94	100.78	Cytochrome c heme lyase (holocytochrome c synthase)	YAL039C|holocytochrome c synthase CYC3
OM14	3.62	1.85599	0	355.95	98.2	Integral mitochondrial outer membrane protein	YBR230C
AQY1	3.64	1.86394	1.62e-06	61.71	16.95	Spore-specific water channel	YPR192W
COR1	3.7	1.88753	0	363.51	98.35	Core subunit of the ubiquinol-cytochrome c reductase complex	YBL045C|QCR1|ubiquinol--cytochrome-c reductase subunit COR1
SDH3	3.72	1.8953	0	708.68	190.62	Subunit of succinate dehydrogenase and of TIM22 translocase	YKL141W|CYB3|YKL4|succinate dehydrogenase cytochrome b subunit SDH3
FMP45	3.72	1.8953	0	100.21	26.93	Integral membrane protein localized to mitochondria	YDL222C
CBP4	3.72	1.8953	0	147.24	39.56	Mitochondrial protein required for assembly of cytochrome bc1 complex	YGR174C
ECM3	3.73	1.89918	0	217.98	58.46	Non-essential protein of unknown function	YOR092W|YOR3165W|putative ATPase ECM3
SDH4	3.74	1.90304	0	524.58	140.3	Membrane anchor subunit of succinate dehydrogenase	YDR178W|ACN18|succinate dehydrogenase membrane anchor subunit SDH4
STL1	3.78	1.91839	0	55.14	14.58	Glycerol proton symporter of the plasma membrane	YDR536W
POT1	3.8	1.926	2.2e-07	23.83	6.28	3-ketoacyl-CoA thiolase with broad chain length specificity	YIL160C|FOX3|POX3|acetyl-CoA C-acyltransferase
FMP16	3.81	1.92979	0	1260.83	331	Protein of unknown function	YDR070C
NDI1	3.81	1.92979	0	135.88	35.67	NADH:ubiquinone oxidoreductase	YML120C|NADH-ubiquinone reductase (H(+)-translocating) NDI1
ODC1	3.81	1.92979	0	139.43	36.59	Mitochondrial inner membrane transporter	YPL134C
ATP16	3.81	1.92979	0	578.85	151.89	Delta subunit of the central stalk of mitochondrial F1F0 ATP synthase	YDL004W|F1F0 ATP synthase subunit delta
SPG4	3.82	1.93357	0	373.8	97.98	Protein required for high temperature survival during stationary phase	YMR107W
YKR075C	3.84	1.94111	0	250.1	65.21	Protein of unknown function	YKR075C
ATP18	3.9	1.96347	0	978.04	250.87	Subunit of the mitochondrial F1F0 ATP synthase	YML081C-A|F1F0 ATP synthase subunit i
RGI1	3.93	1.97453	0	467.53	119.1	Protein of unknown function	YER067W
TAR1	3.98	1.99277	7.31e-05	1259.17	316.67	Protein potentially involved in regulation of respiratory metabolism	YLR154W-C|YLR154W-A
ATP3	3.98	1.99277	0	711.56	178.67	Gamma subunit of the F1 sector of mitochondrial F1F0 ATP synthase	YBR039W|F1F0 ATP synthase subunit gamma
STP4	3.99	1.99639	0	163.99	41.15	Protein containing a Kruppel-type zinc-finger domain	YDL048C
PAU24	4.04	2.01436	3.26e-08	186.53	46.16	Cell wall mannoprotein	YBR301W|DAN3
MIR1	4.1	2.03562	0	622.69	151.9	Mitochondrial phosphate carrier	YJR077C|PTP
YDL218W	4.15	2.05311	1.29e-11	36.09	8.69	Putative protein of unknown function	YDL218W
SOD2	4.16	2.05658	0	579.1	139.23	Mitochondrial manganese superoxide dismutase	YHR008C|superoxide dismutase SOD2
OYE3	4.21	2.07382	7.77e-08	23.25	5.52	Conserved NADPH oxidoreductase containing flavin mononucleotide (FMN)	YPL171C|ZRG6
COX13	4.24	2.08406	0	664.44	156.8	Subunit VIa of cytochrome c oxidase	YGL191W|cytochrome c oxidase subunit VIa
SPS100	4.27	2.09424	0	99.9	23.4	Protein required for spore wall maturation	YHR139C
GIP2	4.35	2.12102	0	79.36	18.23	Putative regulatory subunit of protein phosphatase Glc7p	YER054C
ATP19	4.39	2.13422	0	975.73	222.19	Subunit k of the mitochondrial F1F0 ATP synthase	YOL077W-A|F1F0 ATP synthase subunit k
INH1	4.39	2.13422	0	583.96	132.97	Protein that inhibits ATP hydrolysis by the F1F0-ATP synthase	YDL181W
ATP15	4.41	2.14078	0	1224.18	277.82	Epsilon subunit of the F1 sector of mitochondrial F1F0 ATP synthase	YPL271W|ATPEPSILON|F1F0 ATP synthase subunit epsilon
QCR8	4.44	2.15056	0	644.32	145.19	Subunit 8 of ubiquinol cytochrome-c reductase (Complex III)	YJL166W|COR5|ubiquinol--cytochrome-c reductase subunit 8
HXT5	4.47	2.16027	0	292.46	65.41	Hexose transporter with moderate affinity for glucose	YHR096C
CWP2	4.51	2.17313	0	3983.59	882.41	Covalently linked cell wall mannoprotein	YKL096W-A|LPR1|YKL097W-A
SHH3	4.61	2.20477	0	190.63	41.38	Putative mitochondrial inner membrane protein of unknown function	YMR118C|protein SHH3
HXT10	4.67	2.22342	3.32e-10	28.67	6.13	Putative hexose transporter	YFL011W
UIP4	4.69	2.22959	0	196.04	41.76	Protein that interacts with Ulp1p	YPL186C
JEN1	4.79	2.26003	0	63.71	13.31	Monocarboxylate/proton symporter of the plasma membrane	YKL217W
PAU19	4.81	2.26604	6.25e-08	148.47	30.84	Protein of unknown function	YMR325W
HBT1	4.84	2.27501	0	106.15	21.95	Shmoo tip protein, substrate of Hub1p ubiquitin-like protein	YDL223C
HOP2	4.86	2.28096	0.000367	10	2.06	Meiosis-specific protein that localizes to chromosomes	YGL033W
OM45	4.89	2.28983	0	475.99	97.3	Mitochondrial outer membrane protein of unknown function	YIL136W
RIP1	4.94	2.30451	0	195.48	39.57	Ubiquinol-cytochrome-c reductase	YEL024W|ubiquinol--cytochrome-c reductase catalytic subunit RIP1
GUT2	4.97	2.31325	0	48.75	9.81	Mitochondrial glycerol-3-phosphate dehydrogenase	YIL155C|glycerol-3-phosphate dehydrogenase
YGR201C	5.04	2.33342	0	690.17	136.84	Putative protein of unknown function	YGR201C
COX8	5.08	2.34483	0	429.19	84.57	Subunit VIII of cytochrome c oxidase (Complex IV)	YLR395C|cytochrome c oxidase subunit VIII
SDH2	5.11	2.35332	0	723.41	141.68	Iron-sulfur protein subunit of succinate dehydrogenase	YLL041C|ACN17|SDHB|succinate dehydrogenase iron-sulfur protein subunit SDH2
PET9	5.11	2.35332	0	338.76	66.26	Major ADP/ATP carrier of the mitochondrial inner membrane	YBL030C|AAC2|ANC2|OP1
QCR7	5.37	2.42492	0	892.1	166.17	Subunit 7 of ubiquinol cytochrome-c reductase (Complex III)	YDR529C|COR4|CRO1|UCR7|ubiquinol--cytochrome-c reductase subunit 7
YNL144C	5.4	2.43296	0	89.32	16.55	Putative protein of unknown function	YNL144C
YJR115W	5.41	2.43563	0	40.88	7.56	Putative protein of unknown function	YJR115W
YPR010C-A	5.41	2.43563	0	889.66	164.37	Putative protein of unknown function	YPR010C-A
FMP43	5.44	2.44361	0	442.31	81.33	Highly conserved subunit of mitochondrial pyruvate carrier	YGR243W|MPC3
YGR174W-A	5.47	2.45154	0	94.2	17.21	Putative protein of unknown function	YGR174W-A
SSA3	5.57	2.47768	0	185.14	33.26	ATPase involved in protein folding and the response to stress	YBL075C|Hsp70 family ATPase SSA3|YG106
SDH1	5.57	2.47768	0	276.99	49.73	Flavoprotein subunit of succinate dehydrogenase	YKL148C|SDHA|succinate dehydrogenase flavoprotein subunit SDH1
YMR206W	5.76	2.52607	0	123.79	21.48	Putative protein of unknown function	YMR206W
HAP4	6.12	2.61353	0	143.78	23.48	Transcription factor	YKL109W
COX12	6.2	2.63227	0	436	70.36	Subunit VIb of cytochrome c oxidase	YLR038C|cytochrome c oxidase subunit VIb
COX7	6.5	2.70044	0	505.55	77.73	Subunit VII of cytochrome c oxidase (Complex IV)	YMR256C|cytochrome c oxidase subunit VII
YNL195C	6.61	2.72465	0	74.64	11.3	Protein of unknown function	YNL195C
ANS1	6.71	2.74631	0	120.24	17.92	Putative GPI protein	YHR126C
GAC1	6.77	2.75916	0	119.26	17.62	Regulatory subunit for Glc7p type-1 protein phosphatase (PP1)	YOR178C
YER053C-A	6.86	2.77821	3.66e-06	33.27	4.85	Protein of unknown function	YER053C-A
HSP30	7.18	2.84398	0	488.31	67.99	Negative regulator of the H(+)-ATPase Pma1p	YCR021C|YRO1
PAI3	7.6	2.926	0	1294.26	170.21	Cytoplasmic proteinase A (Pep4p) inhibitor	YMR174C
COX5A	7.77	2.95791	0	277.88	35.78	Subunit Va of cytochrome c oxidase	YNL052W|cytochrome c oxidase subunit Va
RTN2	8.14	3.02503	0	168.91	20.75	Reticulon protein	YDL204W
SUC2	8.26	3.04614	2.16e-07	388.33	47	Invertase	YIL162W|beta-fructofuranosidase SUC2
YKL065W-A	8.39	3.06867	7.73e-15	126.83	15.11	Putative protein of unknown function	YKL065W-A
NCA3	8.51	3.08916	0	808.03	94.98	Protein involved in mitochondrion organization	YJL116C
CSR2	8.64	3.11103	0	80.54	9.33	Nuclear ubiquitin protein ligase binding protein	YPR030W|ART8|MRG19
KNH1	8.73	3.12598	0	178.61	20.47	Protein with similarity to Kre9p	YDL049C
COX4	9.13	3.19061	0	482.98	52.88	Subunit IV of cytochrome c oxidase	YGL187C|cytochrome c oxidase subunit IV
QCR10	10.06	3.33056	0	711.88	70.74	Subunit of the ubiqunol-cytochrome c oxidoreductase complex	YHR001W-A|ubiquinol--cytochrome-c reductase subunit 10
DDR2	10.09	3.33485	0	2857	283.23	Multi-stress response protein	YOL052C-A|DDRA2|YOL053C-A
YNR071C	12.8	3.67807	0	236.46	18.47	Putative aldose 1-epimerase	YNR071C|aldose 1-epimerase superfamily protein
YNR034W-A	14.34	3.84197	1.75e-10	2952.12	205.9	Putative protein of unknown function	YNR034W-A
TMA10	14.82	3.88947	0	3187.35	215.04	Protein of unknown function that associates with ribosomes	YLR327C|RBF9|SFL2
HXT13	15.2	3.926	0	73.12	4.81	Hexose transporter	YEL069C
COX26	15.61	3.9644	0	648.82	41.56	Putative protein of unknown function	YDR119W-A
SPG1	16.01	4.0009	0	131.37	8.21	Protein required for high temperature survival during stationary phase	YGR236C
YHR033W	16.89	4.0781	0	649.14	38.44	Putative protein of unknown function	YHR033W|putative glutamate 5-kinase
REG2	17.61	4.13832	0	123.92	7.04	Regulatory subunit of the Glc7p type-1 protein phosphatase	YBR050C
MAL12	18.07	4.17552	0	78.12	4.32	Maltase (alpha-D-glucosidase)	YGR292W|MALS
HXT6	18.17	4.18349	0	3758.54	206.84	High-affinity glucose transporter	YDR343C
YMR175W-A	18.47	4.20711	0	49.06	2.66	Putative protein of unknown function	YMR175W-A
HXT7	20.94	4.38819	1.03e-14	1079.25	51.55	High-affinity glucose transporter	YDR342C
PCK1	24.04	4.58736	0	373.96	15.55	Phosphoenolpyruvate carboxykinase	YKR097W|JPM2|PPC1|phosphoenolpyruvate carboxykinase PCK1
HXK1	26.02	4.70155	0	7559.75	290.54	Hexokinase isoenzyme 1	YFR053C|hexokinase 1
YNR073C	27.43	4.77768	0	552.22	20.13	Putative mannitol dehydrogenase	YNR073C|putative mannitol dehydrogenase
GRE1	33.46	5.06437	0	1366.08	40.83	Hydrophilin essential in dessication-rehydration process	YPL223C
RGI2	70.8	6.14568	0	140.46	1.98	Protein of unknown function	YIL057C
SIP18	91.77	6.51995	0	5063.3	55.17	Phospholipid-binding hydrophilin	YMR175W
DSF1	94.62	6.56407	0	1637.14	17.3	Putative mannitol dehydrogenase	YEL070W|mannitol dehydrogenase DSF1

## Sheet: 19 transcription factor genes
Significantly differentially expressed 19 transcription factor genes in cellobiose-grown cells compared with glucose-grown cells of engineered S. cerevisiae (absolute fold changes ≥ 2.0, p value ≤ 0.001)
Feature ID	Fold Change (normalized RPKM)	log2 transformation of fold change	Baggerley's test	Cellobiose-grown cells ("C8")	Glucose-repressed cells ("G8")	SGD annotations
			FDR p-value correction	Normalized RPKM means	Normalized RPKM means	Database object name	Synonym
MET32	-8.51	-3.08916	1.05e-33	25.05	213.19	Zinc-finger DNA-binding transcription factor	YDR253C
MET28	-6.36	-2.66903	1.84e-39	82.38	523.82	bZIP transcriptional activator in the Cbf1p-Met4p-Met28p complex	YIR017C
THI2	-5.89	-2.55827	4.32e-91	41.27	242.91	Transcriptional activator of thiamine biosynthetic genes	YBR240C|PHO6|phoF
MIG2	-4.13	-2.04614	3.86e-21	25.49	105.27	Zinc finger transcriptional repressor	YGL209W|MLZ1
UGA3	-3.38	-1.75702	3.46e-50	58.79	198.5	Transcriptional activator for GABA-dependent induction of GABA genes	YDL170W
SIP4	-3.33	-1.73552	8.89e-06	6.19	20.6	C6 zinc cluster transcriptional activator	YJL089W
MIG3	-3.25	-1.70044	1.9e-08	9.96	32.38	Transcriptional regulator	YER028C
HMS2	-3	-1.58496	2.53e-16	24.08	72.16	Protein with similarity to heat shock transcription factors	YJR147W
KAR4	-2.57	-1.36177	2.29e-11	23.75	61.02	Transcription factor required for response to pheromones	YCL055W
MAL13	-2.1	-1.07039	0.000112	15.39	32.38	MAL-activator protein	YGR288W|MALR
YAP5	-2	-1	2.74e-11	48.65	97.39	Basic leucine zipper (bZIP) iron-sensing transcription factor	YIR018W
DAL80	2.17	1.1177	2.78e-09	66.16	30.48	Negative regulator of genes in multiple nitrogen degradation pathways	YKR034W|UGA43
ADR1	2.59	1.37295	2.03e-06	32.17	12.42	Carbon source-responsive zinc-finger transcription factor	YDR216W
USV1	2.68	1.42223	0	93.13	34.73	Putative transcription factor containing a C2H2 zinc finger	YPL230W|NSF1
CAT8	2.68	1.42223	9.16e-05	21.56	8.04	Zinc cluster transcriptional activator	YMR280C|DIL1|MSP8
GSM1	2.43	1.28096	1.2e-06	37.06	15.25	Putative zinc cluster protein of unknown function	YJL103C
XBP1	3.39	1.76129	0	61.44	18.1	Transcriptional repressor	YIL101C
SUT1	3.4	1.76553	0	161.21	47.43	Transcription factor of the Zn(II)2Cys6 family	YGL162W
HAP4	6.12	2.61353	0	143.78	23.48	Transcription factor	YKL109W

## Sheet: 7 regulatory genes in GRNs
Significantly differentially expressed 7 genes in GRNs in cellobiose-grown cells compared with glucose-grown cells of engineered S. cerevisiae (absolute fold changes ≥ 2.0, p value ≤ 0.001)
Feature ID	Pathway of GRNs	Fold Change (normalized RPKM)	log2 transformation of fold change	Baggerley's test	Cellobiose-grown cells ("C8")	Glucose-repressed cells ("G8")	SGD annotations
				FDR p-value correction	Normalized RPKM means	Normalized RPKM means	Database object name	Synonym
RGS2	cAMP-dependent PKA pathway	-2.29	-1.19535	8.85e-08	36.67	84.01	Negative regulator of glucose-induced cAMP signaling	YOR107W
PDE1	cAMP-dependent PKA pathway	-2.25	-1.16993	3.26e-23	71.91	161.78	Low-affinity cyclic AMP phosphodiesterase	YGL248W
MTH1	Snf3/Rgt2-Rgt1 pathway	3.54	1.82375	0	265.11	74.93	Negative regulator of the glucose-sensing signal transduction pathway	YDR277C|BPC1|DGT1|HTR1
STD1	Snf3/Rgt2-Rgt1 pathway	-4.02	-2.0072	2.15e-27	22.53	90.6	Protein involved in control of glucose-regulated gene expression	YOR047C|MSN3|SFS3
GIP2	Snf1-Mig1 glucose repression pathway	4.35	2.12102	0	79.36	18.23	Putative regulatory subunit of protein phosphatase Glc7p	YER054C
GAC1	Snf1-Mig1 glucose repression pathway	6.77	2.75916	0	119.26	17.62	Regulatory subunit for Glc7p type-1 protein phosphatase (PP1)	YOR178C
REG2	Snf1-Mig1 glucose repression pathway	17.61	4.13832	0	123.92	7.04	Regulatory subunit of the Glc7p type-1 protein phosphatase	YBR050C
